# Supplementary material for: SCF E3 ligase PP2-B11 plays a positive role in response to salt stress in Arabidopsis
Source: J Exp Bot. 2015 Jun 2;66(15):4683–97. doi: 10.1093/jxb/erv245 (PMC4507775; doi:10.1093/jxb/erv245)
Supplement: Supplementary Data [file supp_erv245_jexbot149005_file002.xlsx]

## Sheet: Table S1- Arabidopsis_iTRAQ
Protein IPI ID	Protien UniprotKb	Protein Discription	Gene Information						Protein Quantitative Ratio	Gene Ontology (Level 2)			KEGG Pahtway		Domain
			Locus Tag	Gene Name	Start	End	Strand	Description	128/126	Biological process	Molecular function	Cellular component	KO No.	Pathway description	IPR ID	Domain description
IPI00892200	Q9SL15	GRP-3 Isoform 5 of Glycine-rich protein 3	AT2G05520	GRP-3	2026217	2026882	+	glycine-rich protein 3	2.973	response to stimulus;		extracellular matrix; extracellular region; extracellular region part;
IPI00517051	Q9FM96,Q94AF1,Q8LDD0	PSL4 calmodulin-binding protein	AT5G56360	PSL4	22823586	22827950	-	glucosidase II beta subunit protein PSL4	0.967	cellular process; metabolic process; multi-organism process; response to stimulus;	catalytic activity;	cell; cell part; organelle;	K08288	Protein processing in endoplasmic reticulum;	IPR009011;	Mannose-6-phosphate receptor binding domain;
IPI00535682	Q8LDK3	AT1G76200 NADH dehydrogenase [ubiquinone] 1 beta subcomplex subunit 2	AT1G76200	-	28593351	28593980	+	hypothetical protein	3.589	cellular process; metabolic process;		cell; cell part; macromolecular complex; membrane; membrane part; organelle; organelle part;
IPI00535998	Q9XGX9	TIM9 Mitochondrial import inner membrane translocase subunit Tim9	AT3G46560	TIM9	17138632	17139301	+	mitochondrial import inner membrane translocase subunit Tim9	1.726	cellular component organization or biogenesis; cellular process; establishment of localization; localization; single-organism process;	binding;	cell; cell part; macromolecular complex; membrane-enclosed lumen; organelle; organelle part;			IPR004217;	Tim10/DDP family zinc finger;
IPI00529643	Q9M3C3	RPL23AB 60S ribosomal protein L23a-2	AT3G55280	RPL23AB	20500667	20501519	+	60S ribosomal protein L23a-2	0.789	cellular process; metabolic process; response to stimulus;	binding; structural molecule activity;	cell; cell part; macromolecular complex; membrane; organelle; organelle part;	K02893	Ribosome;	IPR012678;IPR012677;IPR005633;	Ribosomal protein L23/L15e core domain; Nucleotide-binding, alpha-beta plait; Ribosomal protein L23/L25, N-terminal;
IPI00539437	P59169,B9DGR9	AT4G40040;AT4G40030;AT5G10980 Histone H3.3	AT5G10980	-	3472591	3473349	-	histone H3.3	1.168	cellular component organization or biogenesis; cellular process; metabolic process; single-organism process;	binding;	cell; cell part; macromolecular complex; organelle; organelle part;	K11253		IPR007125;IPR009072;	Histone core; Histone-fold;
IPI00536377	Q8S8J6,Q93ZJ6,F4ISU2	AT2G32240 unknown protein	AT2G32240	-	13684614	13689330	-	hypothetical protein	2.234	response to stimulus;		cell; cell part; membrane;
IPI00541952	P59230	PGY1 60S ribosomal protein L10a-2	AT2G27530	PGY1	11763443	11764570	-	60S ribosomal protein L10a-2	2.189	cellular process; developmental process; metabolic process; multicellular organismal process; single-organism process;	binding; structural molecule activity;	cell; cell part; macromolecular complex; organelle; organelle part;	K02865	Ribosome;	IPR023674;IPR016095;IPR016094;	Ribosomal protein L1-like; Ribosomal protein L1, 3-layer alpha/beta-sandwich; Ribosomal protein L1, 2-layer alpha/beta-sandwich;
IPI00543921	Q9LY14,Q41945	PMSR3 Peptide methionine sulfoxide reductase A3	AT5G07470	PMSR3	2362760	2364286	-	peptide methionine sulfoxide reductase A3	9.851	response to stimulus;	binding; catalytic activity;	cell; cell part;
IPI00526816	P42745	UBC2 Ubiquitin-conjugating enzyme E2 2	AT2G02760	UBC2	774271	775149	+	ubiquitin-conjugating enzyme E2 A	3.09	cellular component organization or biogenesis; cellular process; developmental process; metabolic process; multicellular organismal process; reproduction; reproductive process; response to stimulus; single-organism process;	binding; catalytic activity;	cell; cell part;	K10573	Ubiquitin mediated proteolysis;	IPR000608;IPR016135;	Ubiquitin-conjugating enzyme, E2; Ubiquitin-conjugating enzyme/RWD-like;
IPI00533053	F4J551,Q9LUT6	AT3G17350 unknown protein	AT3G17350	-	5934111	5935276	+	hypothetical protein	2.637		binding;				IPR025287;	Wall-associated receptor kinase galacturonan-binding domain;
IPI00531568	Q9SKI0	AT2G10940 protease inhibitor/seed storage/lipid transfer protein (LTP) family protein	AT2G10940	-	4311160	4312035	-	Bifunctional inhibitor/lipid-transfer protein/seed storage 2S albumin superfamily protein	2.812	establishment of localization; localization; single-organism process;		cell; cell junction; cell part; extracellular region; membrane; organelle; organelle part; symplast;			IPR016140;	Bifunctional inhibitor/plant lipid transfer protein/seed storage helical domain;
IPI00524384	P51414	AT3G49910 60S ribosomal protein L26-1	AT3G49910	-	18504311	18504751	+	60S ribosomal protein L26-1	1.189	cellular process; metabolic process; response to stimulus;	structural molecule activity;	cell; cell part; macromolecular complex; membrane; membrane-enclosed lumen; organelle; organelle part;	K02898	Ribosome;	IPR014722;IPR008991;IPR005824;	Ribosomal protein L2 domain 2; Translation protein SH3-like domain; KOW;
IPI00548124	Q39124,Q9SI20	AT2G18110 Elongation factor 1-delta 2	AT2G18110	-	7872636	7873713	+	translation elongation factor EF1B/ribosomal protein S6 family protein	3.256		binding;	cell; cell part; macromolecular complex;	K03232		IPR014038;IPR010987;IPR014717;	Translation elongation factor EF1B, beta/delta subunit, guanine nucleotide exchange; Glutathione S-transferase, C-terminal-like; Translation elongation factor EF1B/ribosomal protein S6;
IPI00546731	Q9LU74,Q93WC7,Q8LFX8,Q42122	AT5G57120 unknown protein	AT5G57120	-	23122767	23124400	-	hypothetical protein	0.746			cell; cell part; membrane-enclosed lumen; organelle; organelle part;			IPR006594;IPR007718;	LisH dimerisation motif; SRP40, C-terminal;
IPI00535099	Q6NKW9	AT1G64760 Glucan endo-1,3-beta-glucosidase 8	AT1G64760	-	24054220	24056194	-	O-glycosyl hydrolases family 17 protein	0.888	metabolic process; response to stimulus;	binding; catalytic activity;	cell; cell junction; cell part; extracellular region; membrane; membrane part; symplast;			IPR013781;IPR012946;IPR017853;	Glycoside hydrolase, catalytic domain; X8; Glycoside hydrolase, superfamily;
IPI00519005	Q9XI36	MBD10 Isoform 1 of Methyl-CpG-binding domain-containing protein 10	AT1G15340	MBD10	5275895	5277474	-	methyl-CPG-binding domain 10	2.574	biological regulation; cellular process; metabolic process; regulation of biological process;	binding;	cell; cell part; organelle;			IPR001739;IPR016177;	Methyl-CpG DNA binding; DNA-binding domain;
IPI00535697	Q39142,Q8LCZ4	LHB1B1 LHB1B1; chlorophyll binding	AT2G34430	LHB1B1	14524818	14525618	+	light-harvesting chlorophyll protein complex II subunit B1	1.599	cellular process; metabolic process;		cell; cell part; membrane; organelle; organelle part;	K08912	Metabolic pathways; Photosynthesis;	IPR023329;	Chlorophyll a/b binding protein domain;
IPI00521820	Q56ZP3,Q9C5Z1	TIF3B1 Eukaryotic translation initiation factor 3 subunit B	AT5G27640	TIF3B1	9781207	9784759	-	translation initiation factor 3 subunit B	3.052		binding;	cell; cell part;	K03253	RNA transport;	IPR015943;IPR013979;IPR011042;IPR012677;IPR000504;	WD40/YVTN repeat-like-containing domain; Translation initiation factor, beta propellor-like domain; Six-bladed beta-propeller, TolB-like; Nucleotide-binding, alpha-beta plait; RNA recognition motif domain;
IPI00533549	Q9C882	GTL1 Isoform 3 of Trihelix transcription factor GTL1	AT1G33240	GTL1	12051859	12054320	-	trihelix transcription factor GTL1	1.903	biological regulation; cellular component organization or biogenesis; cellular process; developmental process; growth; metabolic process; multicellular organismal process; negative regulation of biological process; regulation of biological process; response to stimulus; single-organism process;	binding; nucleic acid binding transcription factor activity;	cell; cell part; organelle;			IPR001005;IPR017877;	SANT/Myb domain; Myb-like domain;
IPI00535269	Q9LVC9	AT5G57290 60S acidic ribosomal protein P3-2	AT5G57290	-	23207049	23207835	-	60S acidic ribosomal protein P3-2	4.226	cellular process; metabolic process;	structural molecule activity;	cell; cell part; macromolecular complex; organelle;	K02942	Ribosome;
IPI00548189	F4I8Q1,O23037,Q56WB1	AT1G05320 YUP8H12.6 protein	AT1G05320	-	1554856	1557658	+	hypothetical protein	1.689
IPI00524060	P28493	PR5 Pathogenesis-related protein 5	AT1G75040	PR5	28177754	28178731	+	pathogenesis-related protein 5	2.474	biological regulation; immune system process; metabolic process; multi-organism process; regulation of biological process; response to stimulus;		cell; cell part; extracellular region; organelle;
IPI00528026	F4IT48	AT2G44120 60S ribosomal protein L7	AT2G44120	-	18249227	18250417	-	60S ribosomal protein L7-3	0.854			cell; cell junction; cell part; macromolecular complex; membrane; membrane-enclosed lumen; organelle; organelle part; symplast;	K02937	Ribosome;	IPR016082;IPR012988;	Ribosomal protein L30, ferredoxin-like fold domain; Ribosomal protein L30, N-terminal;
IPI00523317	Q9FVM2,Q8RX87,Q42099	DIN10 Probable galactinol--sucrose galactosyltransferase 6	AT5G20250	DIN10	6833730	6836635	+	putative galactinol--sucrose galactosyltransferase 6	2.131	metabolic process;	catalytic activity;		K06617	Galactose metabolism;	IPR013785;IPR017853;	Aldolase-type TIM barrel; Glycoside hydrolase, superfamily;
IPI00542893	O04091,Q940G0,Q0WMB1,Q93ZV4	TMN1 endomembrane protein 70, putative	AT1G10950	TMN1	3659322	3663622	+	transmembrane nine 1	1.623			cell; cell part; membrane; membrane part; organelle; organelle part;	K17087
IPI00544382	Q8VZE9,Q56ZD5	UGT73B1 UDP-glycosyltransferase 73B1	AT4G34138	UGT73B1	16348267	16349858	-	UDP-glucosyl transferase 73B1	2.58		catalytic activity;
IPI00520838	Q6NR90,P59259	AT1G07660;AT3G45930;AT1G07820;AT5G59690;AT5G59970;AT3G46320;AT3G53730;HIS4 Histone H4	AT5G59970	-	24146352	24146663	-	histone H4	0.841	cellular component organization or biogenesis; cellular process; metabolic process; response to stimulus; single-organism process;	binding;	cell; cell junction; cell part; macromolecular complex; membrane; membrane-enclosed lumen; organelle; organelle part; symplast;	K11254		IPR007125;IPR009072;	Histone core; Histone-fold;
IPI00520076	Q6S7A2,F4HVA7,Q8W4N6	TAF6B TAF6B4 (TBP-ASSOCIATED FACTOR 6B4); RNA polymerase II transcription factor/ transcription initiation factor	AT1G54360	TAF6B	20290600	20293160	+	TBP-associated factor 6B	1.43	biological regulation; cellular process; metabolic process; regulation of biological process;		cell; cell part; organelle;	K03131	Basal transcription factors;	IPR011989;IPR016024;IPR004823;IPR009072;IPR011442;	Armadillo-like helical; Armadillo-type fold; TATA box binding protein associated factor (TAF); Histone-fold; Domain of unknown function DUF1546;
IPI00519606	Q9LJW6	AT3G28900 60S ribosomal protein L34-3	AT3G28900	-	10902864	10904415	-	60S ribosomal protein L34-3	0.912	cellular process; metabolic process;	structural molecule activity;	cell; cell part; macromolecular complex; organelle; organelle part;	K02915	Ribosome;
IPI00547533	P54609,B9DI55,Q8H7F2	CDC48 Cell division control protein 48 homolog A	AT3G09840	CDC48	3019494	3022832	+	cell division control protein 48-A	2.81	cellular component organization or biogenesis; cellular process; developmental process; establishment of localization; growth; localization; multi-organism process; multicellular organismal process; reproduction; reproductive process; response to stimulus; single-organism process;	binding; catalytic activity;	cell; cell junction; cell part; extracellular region; macromolecular complex; membrane; membrane-enclosed lumen; organelle; organelle part; symplast;	K13525	Protein processing in endoplasmic reticulum;	IPR027417;IPR003338;IPR004201;IPR009010;IPR003593;IPR003959;	P-loop containing nucleoside triphosphate hydrolase; CDC48, N-terminal subdomain; CDC48, domain 2; Aspartate decarboxylase-like domain; AAA+ ATPase domain; ATPase, AAA-type, core;
IPI00532018	F4J3I0,Q9SVZ3,Q8VZB7	AT3G57790 Putative uncharacterized protein F15B8.20	AT3G57790	-	21405387	21407088	-	pectin lyase-like superfamily protein	1.127	metabolic process;	catalytic activity;	cell; cell part; extracellular region; membrane; organelle; organelle part;			IPR011050;IPR012334;	Pectin lyase fold/virulence factor; Pectin lyase fold;
IPI00537910	Q9LV33	BGLU44 Beta-glucosidase 44	AT3G18080	BGLU44	6191586	6194124	+	beta-glucosidase 44	0.84	metabolic process;	binding; catalytic activity;	cell; cell part; extracellular region; macromolecular complex; organelle;	K05350	Metabolic pathways; Phenylpropanoid biosynthesis; Cyanoamino acid metabolism; Starch and sucrose metabolism; Biosynthesis of secondary metabolites;	IPR013781;IPR017853;	Glycoside hydrolase, catalytic domain; Glycoside hydrolase, superfamily;
IPI00518071	B9DGT9,Q9SIL4	AT2G20550 DNAJ chaperone C-terminal domain-containing protein	AT2G20550	-	8846051	8847113	-	HSP40/DnaJ peptide-binding protein	1.28	cellular process; metabolic process; response to stimulus;			K09510		IPR008971;IPR002939;	HSP40/DnaJ peptide-binding; Chaperone DnaJ, C-terminal;
IPI00529697	P42798,B9DI04	AT5G59850;RPS15A 40S ribosomal protein S15a-1	AT5G59850	-	24112499	24113084	-	40S ribosomal protein S15a-1	2.571	cellular process; metabolic process;	structural molecule activity;	cell; cell junction; cell part; macromolecular complex; membrane; organelle; organelle part; symplast;	K02957	Ribosome;
IPI00542481	Q9S7J7,Q9SYW9,Q9XF86	LHCB2.2 Photosystem II light harvesting complex gene 2.2	AT2G05070	LHCB2.2	1799436	1800329	-	photosystem II light harvesting complex protein 2.2	1.651	cellular process; metabolic process;		cell; cell part; membrane; organelle; organelle part;	K08913	Metabolic pathways; Photosynthesis;	IPR023329;	Chlorophyll a/b binding protein domain;
IPI00517465	Q8RWG2,Q9LSP3	HCF107 Similarity to O-linked GlcNAc transferase	AT3G17040	HCF107	5809378	5812605	-	protein high chlorophyll fluorescent 107	0.956	biological regulation; cellular component organization or biogenesis; cellular process; metabolic process; regulation of biological process; single-organism process;	catalytic activity;	cell; cell part; membrane; organelle; organelle part;			IPR013026;IPR011990;	Tetratricopeptide repeat-containing domain; Tetratricopeptide-like helical;
IPI00532575	Q9LQ73	PEX11C Peroxisomal membrane protein 11C	AT1G01820	PEX11C	296213	297723	-	peroxisomal membrane protein 11C	4.022	biological regulation; cellular component organization or biogenesis; cellular process; single-organism process;	binding;	cell; cell junction; cell part; membrane; membrane part; organelle; organelle part; symplast;
IPI00534115	Q9LRL5	AT3G21950 methyltransferase	AT3G21950	-	7734396	7736201	+	methyltransferase	1.629	response to stimulus;	catalytic activity;
IPI00538845	C0SVF3,Q9LD90	NAP57 H/ACA ribonucleoprotein complex subunit 4	AT3G57150	NAP57	21154255	21155952	-	putative pseudouridine synthase NAP57	0.972	cellular component organization or biogenesis; cellular process; metabolic process;	binding; catalytic activity;	cell; cell junction; cell part; macromolecular complex; membrane-enclosed lumen; organelle; organelle part; symplast;	K11131	Ribosome biogenesis in eukaryotes;	IPR012960;IPR015947;IPR004521;IPR020103;IPR002478;	Dyskerin-like; PUA-like domain; Uncharacterised domain CHP00451; Pseudouridine synthase, catalytic domain; Pseudouridine synthase/archaeosine transglycosylase;
IPI00546862	P56801	RPS8 30S ribosomal protein S8, chloroplastic							1.442	cellular process; metabolic process;	binding; structural molecule activity;	cell; cell part; macromolecular complex; organelle;	K02994	Ribosome;
IPI00538593	Q8RWG8	AT2G30060 Ran-binding protein 1 homolog b	AT2G30060	-	12827035	12828551	+	Ran-binding protein 1-b	2.119	cellular process; establishment of localization; localization; single-organism process;		cell; cell part; macromolecular complex; membrane; membrane part; organelle; organelle part;	K15306		IPR011993;IPR000156;	Pleckstrin homology-like domain; Ran binding domain;
IPI00535514	Q8LFA4,Q9FKK7,Q0WWK6,Q56Z35	AT5G57655 Xylose isomerase	AT5G57655	-	23347030	23349805	+	xylose isomerase	1.451	cellular process; metabolic process;	binding; catalytic activity;	cell; cell part; membrane; organelle; organelle part;	K01805	Metabolic pathways; Fructose and mannose metabolism; Pentose and glucuronate interconversions;	IPR013022;	Xylose isomerase-like, TIM barrel domain;
IPI00530410	Q93ZV7,Q8L7E4	La1 AtLa1 (Arabidopsis thaliana La protein 1); RNA binding	AT4G32720	La1	15787313	15789683	+	La protein 1	2.2	cellular process; metabolic process;	binding;	cell; cell part; macromolecular complex; membrane-enclosed lumen; organelle; organelle part;	K11090		IPR011991;IPR014886;IPR012677;IPR006630;IPR000504;	Winged helix-turn-helix DNA-binding domain; RNA-binding motif; Nucleotide-binding, alpha-beta plait; RNA-binding protein Lupus La; RNA recognition motif domain;
IPI00546564	Q9SJ12	MGP1 Probable ATP synthase 24 kDa subunit, mitochondrial	AT2G21870	MGP1	9320456	9322618	-	mitochondrial F1F0-ATP synthase subunit Fad	2.018	developmental process; establishment of localization; localization; multicellular organismal process; single-organism process;	binding;	cell; cell part; macromolecular complex; membrane; membrane part; membrane-enclosed lumen; organelle; organelle part;
IPI00526870	Q9LIM9,Q8LDJ8	AT3G26460 major latex protein-related / MLP-related	AT3G26460	-	9684053	9684607	-	polyketide cyclase/dehydrase and lipid transport superfamily protein	2.503	response to stimulus;					IPR000916;IPR023393;IPR024948;	Bet v I domain; START-like domain; Major latex protein domain;
IPI00520982	Q93Y35	AT4G24820 Probable 26S proteasome non-ATPase regulatory subunit 6	AT4G24820	-	12790471	12792599	-	26S proteasome regulatory subunit Rpn7	1.67	metabolic process;		cell; cell part; macromolecular complex; membrane; organelle;	K03037	Proteasome;	IPR011991;IPR000717;	Winged helix-turn-helix DNA-binding domain; Proteasome component (PCI) domain;
IPI00548685	Q949S9	MOS4 Pre-mRNA-splicing factor SPF27 homolog	AT3G18165	MOS4	6223248	6225076	+	modifier of snc1,4	2.208	biological regulation; cellular process; immune system process; metabolic process; multi-organism process; positive regulation of biological process; regulation of biological process; response to stimulus; signaling; single-organism process;		cell; cell part; macromolecular complex; membrane-enclosed lumen; organelle; organelle part;	K12861	Spliceosome;
IPI00546018	Q9LMR3	AT1G15710 Arogenate dehydrogenase 2, chloroplastic	AT1G15710	-	5404505	5405581	+	prephenate dehydrogenase family protein	2.101	cellular process; metabolic process;	binding; catalytic activity;	cell; cell part; organelle;	K15227	Metabolic pathways; Biosynthesis of amino acids; Phenylalanine, tyrosine and tryptophan biosynthesis;	IPR016040;IPR008927;IPR003099;	NAD(P)-binding domain; 6-phosphogluconate dehydrogenase, C-terminal-like; Prephenate dehydrogenase;
IPI00530848	A4GSN8	NUA Nuclear-pore anchor	AT1G79280	NUA	29819176	29832809	-	nuclear pore anchor	1.415	cellular process; establishment of localization; localization; single-organism process;		cell; cell part; macromolecular complex; membrane; membrane part; organelle; organelle part;	K09291	RNA transport;	IPR012929;	Tetratricopeptide, MLP1/MLP2-like;
IPI00542721	C0Z2I6,Q42547,B9DHU0	CAT3 AT1G20620 protein	AT1G20620	CAT3	7143142	7146193	+	catalase 3	1.514	cellular process; metabolic process; response to stimulus; single-organism process;	antioxidant activity; binding; catalytic activity;	cell; cell junction; cell part; extracellular region; macromolecular complex; membrane; organelle; organelle part; symplast;			IPR020835;IPR010582;IPR011614;	Catalase-like domain; Catalase immune-responsive domain; Catalase core domain;
IPI00530246	Q0WLB6,Q56WL7,Q0WUZ2,Q38953	AT3G26560 Probable pre-mRNA-splicing factor ATP-dependent RNA helicase	AT3G26560	-	9750122	9753719	-	probable pre-mRNA-splicing factor ATP-dependent RNA helicase	1.357	cellular process; metabolic process;	binding; catalytic activity;	cell; cell junction; cell part; organelle; symplast;	K12818	Spliceosome;	IPR027417;IPR007502;IPR022967;IPR012340;IPR011545;IPR001650;IPR011709;IPR014001;IPR003029;	P-loop containing nucleoside triphosphate hydrolase; Helicase-associated domain; RNA-binding domain, S1; Nucleic acid-binding, OB-fold; DNA/RNA helicase, DEAD/DEAH box type, N-terminal; Helicase, C-terminal; Domain of unknown function DUF1605; Helicase, superfamily 1/2, ATP-binding domain; Ribosomal protein S1, RNA-binding domain;
IPI00521971	A7KNE7,P93303	AT2G07707;ORFB ATP synthase protein YMF19	AT2G07707	-	3386292	3386768	+	ATPase, F0 complex, subunit 8	1.438	cellular process; establishment of localization; localization; metabolic process; single-organism process;	binding; catalytic activity; transporter activity;	cell; cell part; macromolecular complex; membrane; membrane part; organelle; organelle part;	K02109	Metabolic pathways; Oxidative phosphorylation; Photosynthesis;	IPR003319;IPR009455;	ATPase, F0 complex, subunit 8, mitochondrial, plant; ATP synthase YMF19, uncharacterised, C-terminal;
IPI00547787	Q1LYY5,Q38942	AT1G80670 Rae1-like protein At1g80670	AT1G80670	-	30320809	30323543	-	Rae1-like protein	1.987			cell; cell part; macromolecular complex; organelle; organelle part;	K14298	RNA transport;	IPR015943;IPR017986;	WD40/YVTN repeat-like-containing domain; WD40-repeat-containing domain;
IPI00520059	Q9FM04	AT5G62930 GDSL esterase/lipase At5g62930	AT5G62930	-	25254912	25256357	+	GDSL esterase/lipase	1.547	metabolic process;	catalytic activity;	cell; cell part;			IPR001087;IPR013831;	Lipase, GDSL; SGNH hydrolase-type esterase domain;
IPI00527836	A0MEL2,Q9SYT4,P33154	PR1 Putative uncharacterized protein (Fragment)	AT2G14610	PR1	6241944	6242429	-	pathogenesis-related protein 1	2.623	immune system process; multi-organism process; response to stimulus;		cell; cell part; extracellular region;	K13449	Plant-pathogen interaction; Plant hormone signal transduction;	IPR014044;	CAP domain;
IPI00536262	Q9M9M5,Q0WVF7	AT3G03060 Putative 26S proteosome regulatory subunit	AT3G03060	-	692188	695424	+	P-loop containing nucleoside triphosphate hydrolases superfamily protein	1.197		binding; catalytic activity;	cell; cell part;			IPR027417;IPR021911;IPR003593;IPR003959;	P-loop containing nucleoside triphosphate hydrolase; ATPase family AAA domain-containing protein 3, domain of unknown function DUF3523; AAA+ ATPase domain; ATPase, AAA-type, core;
IPI00535731	O82179	AT2G35120 glycine cleavage system H protein, mitochondrial, putative	AT2G35120	-	14805913	14807274	-	glycine decarboxylase complex protein H2	2.254	cellular process; metabolic process;	binding;	cell; cell part; macromolecular complex; organelle;	K02437	Glyoxylate and dicarboxylate metabolism; Biosynthesis of secondary metabolites;	IPR011053;	Single hybrid motif;
IPI00517773	Q9T034	AT4G39280 Probable phenylalanyl-tRNA synthetase alpha chain	AT4G39280	-	18280292	18284831	-	probable phenylalanine--tRNA ligase alpha subunit	1.334	cellular process; metabolic process;	binding; catalytic activity;	cell; cell part;	K01889	Aminoacyl-tRNA biosynthesis;	IPR002319;IPR006195;	Phenylalanyl-tRNA synthetase; Aminoacyl-tRNA synthetase, class II;
IPI00526381	O81059	- Putative calmodulin	AT2G03150	emb1579	952313	959004	+	ATP/GTP-binding protein-like protein	1.009	cellular process; single-organism process;	binding;				IPR002048;IPR025954;IPR011992;	EF-hand domain; DBC1/CARP1 catalytically inactive NUDIX hydrolase domain; EF-hand domain pair;
IPI00540205	Q39255	SKP1 SKP1-like protein 1A	AT1G75950	SKP1	28516715	28517454	+	S-phase kinase-associated protein 1	1.414	biological regulation; cellular component organization or biogenesis; cellular process; developmental process; metabolic process; multi-organism process; multicellular organismal process; negative regulation of biological process; regulation of biological process; response to stimulus; signaling; single-organism process;		cell; cell part; macromolecular complex; membrane; organelle; organelle part;	K03094	Ubiquitin mediated proteolysis; Protein processing in endoplasmic reticulum;	IPR016073;IPR011333;IPR016072;	SKP1 component, POZ domain; BTB/POZ fold; SKP1 component, dimerisation;
IPI00521008	Q8GWH3,Q8LD14	AT5G35080 protein binding	AT5G35080	-	13354552	13356725	-	protein OS-9	1.644	cellular process; metabolic process; response to stimulus;		cell; cell part; organelle;	K10088	Protein processing in endoplasmic reticulum;	IPR009011;IPR012913;	Mannose-6-phosphate receptor binding domain; Glucosidase II beta subunit-like;
IPI00543476	Q9LZF6	AT5G03340 Cell division control protein 48 homolog E	AT5G03340	-	810091	813133	-	cell division control protein 48C	2.717	cellular process; establishment of localization; localization; single-organism process;	binding; catalytic activity;	cell; cell part; organelle;	K13525	Protein processing in endoplasmic reticulum;	IPR027417;IPR003338;IPR004201;IPR009010;IPR003593;IPR003959;	P-loop containing nucleoside triphosphate hydrolase; CDC48, N-terminal subdomain; CDC48, domain 2; Aspartate decarboxylase-like domain; AAA+ ATPase domain; ATPase, AAA-type, core;
IPI00541079	Q8VZM1,Q9M8L0	EMB2753 EMB2753 (EMBRYO DEFECTIVE 2753); binding	AT1G80410	EMB2753	30227779	30234832	-	tetratricopeptide repeat-containing protein	1.061		catalytic activity;		K00670		IPR013026;IPR011990;	Tetratricopeptide repeat-containing domain; Tetratricopeptide-like helical;
IPI00531533	Q9MAC8	SS2 AtSS2 (starch synthase 2); transferase, transferring glycosyl groups	AT3G01180	SS2	62456	65678	-	starch synthase 2	2.64	cellular process; metabolic process;	catalytic activity;	cell; cell part; organelle;	K00703	Metabolic pathways; Starch and sucrose metabolism; Biosynthesis of secondary metabolites;	IPR001296;IPR013534;	Glycosyl transferase, family 1; Starch synthase, catalytic domain;
IPI00537995	Q9SYT0	ANNAT1 Annexin D1	AT1G35720	ANNAT1	13225304	13226939	+	annexin 1	2.576	cellular process; establishment of localization; localization; response to stimulus; single-organism process;	antioxidant activity; binding; catalytic activity;	cell; cell junction; cell part; extracellular region; membrane; organelle; organelle part; symplast;
IPI00534338	Q9LXG1	AT5G15200 40S ribosomal protein S9-1	AT5G15200	-	4935124	4936334	-	40S ribosomal protein S9-1	0.758	cellular process; metabolic process;	binding; structural molecule activity;	cell; cell junction; cell part; macromolecular complex; membrane; membrane-enclosed lumen; organelle; organelle part; symplast;			IPR002942;IPR001912;	RNA-binding S4 domain; Ribosomal protein S4/S9, N-terminal;
IPI00537668	Q9LU44,Q94KA0	AT5G51300 splicing factor-related	AT5G51300	-	20849881	20852295	-	splicing factor 1-like protein	2.104	cellular process; metabolic process;	binding;		K13095		IPR004088;IPR004087;IPR001878;IPR012677;IPR000504;	K Homology domain, type 1; K Homology domain; Zinc finger, CCHC-type; Nucleotide-binding, alpha-beta plait; RNA recognition motif domain;
IPI00547635	Q38907	XTH25 Probable xyloglucan endotransglucosylase/hydrolase protein 25	AT5G57550	XTH25	23305055	23306384	-	probable xyloglucan endotransglucosylase/hydrolase protein 25	1.503	cellular component organization or biogenesis; cellular process; metabolic process; single-organism process;	catalytic activity;	cell; cell part; extracellular region;	K08235		IPR013320;IPR010713;IPR008985;IPR000757;	Concanavalin A-like lectin/glucanase, subgroup; Xyloglucan endo-transglycosylase, C-terminal; Concanavalin A-like lectin/glucanases superfamily; Glycoside hydrolase, family 16;
IPI00541202	Q0WLT5,Q9ZRQ2,Q9FLH2	AT5G65750 2-oxoglutarate dehydrogenase, E1 subunit	AT5G65750	-	26304212	26307947	+	2-oxoglutarate dehydrogenase, E1 component	0.98	cellular process; metabolic process; response to stimulus;	binding; catalytic activity;	cell; cell part; organelle;	K00164	Lysine degradation; Tryptophan metabolism; Metabolic pathways; Citrate cycle (TCA cycle); Carbon metabolism; Biosynthesis of secondary metabolites;	IPR005475;IPR001017;	Transketolase-like, pyrimidine-binding domain; Dehydrogenase, E1 component;
IPI00544214	P60040	AT2G01250 60S ribosomal protein L7-2	AT2G01250	-	132943	134264	-	60S ribosomal protein L7-2	0.574			cell; cell part; macromolecular complex; membrane; organelle; organelle part;	K02937	Ribosome;	IPR016082;IPR012988;	Ribosomal protein L30, ferredoxin-like fold domain; Ribosomal protein L30, N-terminal;
IPI00534136	Q940P8	AT5G20890 chaperonin, putative	AT5G20890	-	7087020	7089906	-	TCP-1/cpn60 chaperonin family protein	2.305	cellular process; metabolic process;	binding;	cell; cell part; membrane; membrane part;	K09494		IPR027409;IPR027413;IPR027410;	GroEL-like apical domain; GroEL-like equatorial domain; TCP-1-like chaperonin intermediate domain;
IPI00516296	Q8LAX0	HMT3 Homocysteine S-methyltransferase 3	AT3G22740	HMT3	8033200	8035710	-	homocysteine S-methyltransferase 3	1.38	cellular process; metabolic process;	binding; catalytic activity;	cell; cell part; membrane;	K00547	Metabolic pathways; Cysteine and methionine metabolism; Biosynthesis of secondary metabolites;	IPR003726;	Homocysteine S-methyltransferase;
IPI00545108	Q8W463	AT4G17560 50S ribosomal protein L19-1, chloroplastic	AT4G17560	-	9780343	9781752	+	50S ribosomal protein L19-1	2.133	cellular process; metabolic process;	binding; structural molecule activity;	cell; cell part; macromolecular complex; membrane; organelle; organelle part;	K02884	Ribosome;	IPR008991;	Translation protein SH3-like domain;
IPI00992489	O64767	AT2G35040 AICARFT/IMPCHase bienzyme family protein	AT2G35040	-	14765347	14768269	-	AICARFT/IMPCHase bienzyme family protein	3.033	cellular process; metabolic process;	catalytic activity;		K00602	Metabolic pathways; Purine metabolism; One carbon pool by folate; Biosynthesis of secondary metabolites;	IPR024051;IPR016193;IPR011607;	AICAR transformylase domain; Cytidine deaminase-like; Methylglyoxal synthase-like domain;
IPI00547610	P49107,C0Z2L7	PSAN Isoform 1 of Photosystem I reaction center subunit N, chloroplastic	AT5G64040	PSAN	25628690	25629409	-	photosystem I reaction center subunit N	3.407	cellular process; metabolic process;		cell; cell part; macromolecular complex; membrane; membrane part; organelle; organelle part;	K02701	Metabolic pathways; Photosynthesis;
IPI00527167	Q8L835	AT1G18070 EF-1-alpha-related GTP-binding protein, putative	AT1G18070	-	6214236	6218211	-	translation elongation factor EF1A/initiation factor IF2gamma family protein	2.016	cellular process; metabolic process;	binding; catalytic activity;		K03267	mRNA surveillance pathway;	IPR027417;IPR004161;IPR009000;IPR000795;IPR009001;IPR004160;	P-loop containing nucleoside triphosphate hydrolase; Translation elongation factor EFTu/EF1A, domain 2; Translation protein, beta-barrel domain; Elongation factor, GTP-binding domain; Translation elongation factor EF1A/initiation factor IF2gamma, C-terminal; Translation elongation factor EFTu/EF1A, C-terminal;
IPI00528596	B9DFH7,Q9SUA1,Q0WN52,Q8RWF6,Q0WW14,Q0WSS7	AT4G26630 unknown protein	AT4G26630	-	13430873	13434877	-	DEK domain-containing chromatin associated protein	0.881		binding;	cell; cell part;			IPR014876;IPR009057;	DEK, C-terminal; Homeodomain-like;
IPI00518504	Q8L828	AT3G15980 Isoform 1 of Coatomer subunit beta~-3	AT3G15980	-	5411699	5418313	-	coatomer subunit beta'-3	1.144	cellular process; establishment of localization; localization; single-organism process;	structural molecule activity;	cell; cell part; macromolecular complex; membrane; membrane part; organelle; organelle part;	K17302		IPR015943;IPR006692;IPR017986;	WD40/YVTN repeat-like-containing domain; Coatomer, WD associated region; WD40-repeat-containing domain;
IPI00530995	Q9ZR03	PETC Isoform 2 of Cytochrome b6-f complex iron-sulfur subunit, chloroplastic	AT4G03280	PETC	1440314	1441717	+	cytochrome b6-f complex iron-sulfur subunit	2.957	cellular process; metabolic process; multi-organism process; response to stimulus;	binding; catalytic activity; electron carrier activity; transporter activity;	cell; cell part; macromolecular complex; membrane; membrane part; organelle; organelle part;	K02636	Metabolic pathways; Photosynthesis;	IPR014909;IPR017941;IPR005805;	Cytochrome b6-f complex Fe-S subunit; Rieske [2Fe-2S] iron-sulphur domain; Rieske iron-sulphur protein, C-terminal;
IPI00540352	C0J1J0,A3KPE8	SDN1 Small RNA degrading nuclease 1	AT3G50100	SDN1	18578411	18580594	+	small RNA degrading nuclease 1	2.954	cellular process; metabolic process;	binding; catalytic activity;	cell; cell part; organelle;	K14570	Ribosome biogenesis in eukaryotes;	IPR006055;IPR013520;IPR012677;IPR012337;	Exonuclease; Exonuclease, RNase T/DNA polymerase III; Nucleotide-binding, alpha-beta plait; Ribonuclease H-like domain;
IPI00521974	Q9SE50	BGLU18 Beta-glucosidase 18	AT1G52400	BGLU18	19515250	19517930	+	beta glucosidase 18	1.695	biological regulation; cellular component organization or biogenesis; cellular process; metabolic process; multi-organism process; positive regulation of biological process; regulation of biological process; response to stimulus; signaling; single-organism process;	binding; catalytic activity;	cell; cell junction; cell part; membrane-enclosed lumen; organelle; organelle part; symplast;	K15748	Carotenoid biosynthesis;	IPR013781;IPR017853;	Glycoside hydrolase, catalytic domain; Glycoside hydrolase, superfamily;
IPI00527024	Q93XX0	AT4G10430 unknown protein	AT4G10430	-	6455110	6457996	-	TMPIT-like protein	1.705			membrane; membrane part;
IPI00539520	Q9SHJ6,A6XH03	AT1G06530 myosin heavy chain-related	AT1G06530	-	2001625	2002596	+	peroxisomal and mitochondrial division factor2	1.594	cellular component organization or biogenesis; cellular process; single-organism process;		cell; cell part; membrane; membrane part; organelle; organelle part;
IPI00536583	Q94JZ8	AT1G14570 UBX domain-containing protein	AT1G14570	-	4983770	4987192	+	UBX domain-containing protein	1.14						IPR009060;IPR012336;IPR001012;IPR006577;	UBA-like; Thioredoxin-like fold; UBX; UAS;
IPI00524827	Q944I9	- At2g26740/F18A8.11	AT2G26740	SEH	11393148	11394257	-	soluble epoxide hydrolase	1.698	metabolic process;	catalytic activity;				IPR000073;	Alpha/beta hydrolase fold-1;
IPI00538015	Q93VL0,Q93VT9	SAC52 60S ribosomal protein L10-1	AT1G14320	SAC52	4888270	4889408	+	60S ribosomal protein L10-1	0.886	cellular process; metabolic process; response to stimulus; single-organism process;	structural molecule activity;	cell; cell part; macromolecular complex; membrane; membrane-enclosed lumen; organelle; organelle part;	K02866	Ribosome;	IPR016180;	Ribosomal protein L10e/L16;
IPI00531671	C0Z3F6,Q9XHG5,Q93W22	SAG24 60S ribosomal protein L10-3	AT1G66580	SAG24	24839208	24840439	+	60S ribosomal protein L10-3	1.3	cellular process; metabolic process; response to stimulus;	structural molecule activity;	cell; cell part; macromolecular complex; membrane; organelle; organelle part;	K02866	Ribosome;	IPR016180;	Ribosomal protein L10e/L16;
IPI00547351	Q9ZSZ8	FIP37 FKBP12-interacting protein of 37 kDa	AT3G54170	FIP37	20056848	20059396	+	FKBP12 interacting protein 37	2.162			cell; cell junction; cell part; membrane-enclosed lumen; organelle; organelle part; symplast;
IPI00536778	Q56WF6,D9IX99,Q06611	PIP1B Aquaporin PIP1-2	AT2G45960	PIP1B	18910450	18911744	+	aquaporin PIP1-2	0.839		transporter activity;	cell; cell part; membrane; membrane part;	K09872		IPR023271;	Aquaporin-like;
IPI00520920	O04834	SAR2 GTP-binding protein SAR1A	AT4G02080	SAR2	921554	922547	+	GTP-binding protein SAR1A	1.759	cellular process; establishment of localization; localization; single-organism process;	binding;	cell; cell part; membrane; organelle;	K07953	Protein processing in endoplasmic reticulum;	IPR027417;IPR005225;	P-loop containing nucleoside triphosphate hydrolase; Small GTP-binding protein domain;
IPI00520399	Q9FGF0	AT5G64460 unknown protein	AT5G64460	-	25773009	25775104	-	phosphoglycerate mutase-like protein	1.749			cell; cell part;			IPR013078;	Histidine phosphatase superfamily, clade-1;
IPI00519816	Q9SIR2,Q84JM6	AT2G25310 carbohydrate binding	AT2G25310	-	10777436	10779123	-	hypothetical protein	3.224		binding; catalytic activity;	cell; cell part; organelle;			IPR013784;IPR019008;IPR014766;	Carbohydrate-binding-like fold; Domain of unknown function DUF2012; Carboxypeptidase, regulatory domain;
IPI00542321	B9DHD5,Q94C59	AT1G30690 Patellin-4	AT1G30690	-	10888284	10890085	+	Sec14p-like phosphatidylinositol transfer protein patellin-4	1.459	cellular process; single-organism process;	binding; transporter activity;	cell; cell part; membrane; membrane part; organelle;			IPR001251;IPR011074;IPR009038;	CRAL-TRIO domain; CRAL/TRIO, N-terminal domain; GOLD;
IPI00519512	B0LZ74,P35510,Q56Z45,O23641,B0LZ83,Q56WV3	PAL1 Phenylalanine ammonia-lyase 1	AT2G37040	PAL1	15557602	15560237	-	phenylalanine ammonia-lyase 1	0.806	cellular process; developmental process; metabolic process; multicellular organismal process; response to stimulus; single-organism process;	catalytic activity;	cell; cell part;	K10775	Phenylalanine metabolism; Metabolic pathways; Phenylpropanoid biosynthesis; Biosynthesis of secondary metabolites;	IPR023144;IPR024083;IPR008948;	Phenylalanine ammonia-lyase, shielding domain; Fumarase/histidase, N-terminal; L-Aspartase-like;
IPI00521285	Q8GUI4	AT1G61900 Isoform 1 of Uncharacterized GPI-anchored protein At1g61900	AT1G61900	-	22882508	22884722	-	hypothetical protein	1.483			cell; cell junction; cell part; membrane; membrane part; symplast;
IPI00519549	Q0WWC2,Q56ZR9,Q39101	FER1 Ferritin-1, chloroplastic	AT5G01600	FER1	228149	229594	-	ferretin 1	1.765	biological regulation; cellular process; developmental process; establishment of localization; localization; metabolic process; multi-organism process; multicellular organismal process; reproduction; reproductive process; response to stimulus; single-organism process;	binding; catalytic activity;	cell; cell part; membrane; organelle; organelle part;	K00522	Porphyrin and chlorophyll metabolism;	IPR008331;IPR012347;IPR009078;IPR009040;	Ferritin/DPS protein domain; Ferritin-related; Ferritin-like superfamily; Ferritin- like diiron domain;
IPI00544009	P43292	SNRK2.1 Serine/threonine-protein kinase SRK2G	AT5G08590	SNRK2.1	2783537	2785869	+	serine/threonine-protein kinase SRK2G	1.516	response to stimulus;	binding; catalytic activity;	cell; cell part; organelle;	K14498	Plant hormone signal transduction;	IPR000719;IPR011009;IPR002290;	Protein kinase domain; Protein kinase-like domain; Serine/threonine- / dual specificity protein kinase, catalytic domain;
IPI00533901	O80515,F4IV18	AT2G44760 Putative uncharacterized protein At2g44760	AT2G44760	-	18452937	18454785	-	hypothetical protein	2.208						IPR011038;	Calycin-like;
IPI00530618	Q9C7C4	AT3G12140 emsy N terminus domain-containing protein / ENT domain-containing protein	AT3G12140	-	3868947	3870964	-	Emsy N Terminus and plant Tudor-like domain-containing protein	4.085						IPR014002;IPR005491;	Tudor-like, plant; EMSY N-terminal;
IPI00528409	Q56XN5,Q9FNL5,F4KG14	AT5G46070 GTP binding / GTPase	AT5G46070	-	18683468	18688397	+	Guanylate-binding protein	0.998	cellular process; metabolic process;	binding; catalytic activity;	cell; cell part; membrane-enclosed lumen; organelle; organelle part;			IPR027417;IPR015894;IPR003191;	P-loop containing nucleoside triphosphate hydrolase; Guanylate-binding protein, N-terminal; Guanylate-binding protein, C-terminal;
IPI00537201	Q8LDK0,Q9C7G5	AT1G72020 unknown protein	AT1G72020	-	27109521	27110327	-	hypothetical protein	2.01
IPI00542834	Q9C5N6,Q9FE78	EIF2 ALPHA EIF2 ALPHA; RNA binding / translation initiation factor	AT5G05470	EIF2 ALPHA	1620579	1622214	+	translation initiation factor eIF-2 alpha subunit	1.887		binding;	cell; cell part; macromolecular complex;	K03237	RNA transport; Protein processing in endoplasmic reticulum;	IPR022967;IPR012340;IPR024055;IPR024054;IPR003029;	RNA-binding domain, S1; Nucleic acid-binding, OB-fold; Translation initiation factor 2, alpha subunit, C-terminal; Translation initiation factor 2, alpha subunit, middle domain; Ribosomal protein S1, RNA-binding domain;
IPI00540846	O48724	WEB1 unknown protein	AT2G26570	-	11299565	11302076	+	hypothetical protein	1.426	cellular component organization or biogenesis; cellular process; establishment of localization; localization; single-organism process;		cell; cell part; membrane;
IPI00535952	F4IAX0,Q9C6V9,Q9C6V8	AT1G31690 amine oxidase/ copper ion binding / quinone binding	AT1G31690	-	11343980	11347767	+	putative copper amine oxidase	2.476	metabolic process;	binding; catalytic activity;				IPR015801;IPR015802;IPR015798;IPR016182;IPR015800;	Copper amine oxidase, N2/N3-terminal; Copper amine oxidase, N3-terminal; Copper amine oxidase, C-terminal; Copper amine oxidase, N-terminal; Copper amine oxidase, N2-terminal;
IPI00527432	Q9XIE0	AT1G59910 Formin-like protein 7	AT1G59910	-	22054167	22057052	-	formin-like protein 7	1.2	cellular component organization or biogenesis; cellular process; single-organism process;	binding;	cell; cell part; membrane;			IPR015425;	Formin, FH2 domain;
IPI00546208	Q3ED68	AT1G22950 Uncharacterized PKHD-type hydroxylase At1g22950	AT1G22950	-	8125291	8127168	-	2-oxoglutarate (2OG) and Fe(II)-dependent oxygenase superfamily protein	1.183		binding; catalytic activity;				IPR006620;IPR005123;	Prolyl 4-hydroxylase, alpha subunit; Oxoglutarate/iron-dependent dioxygenase;
IPI00517498	Q9SD32	- Putative uncharacterized protein F24M12.180	AT3G51140	-	18998182	18999437	+	hypothetical protein	2.111
IPI00522684	Q9LKR3	BIP1 Luminal-binding protein 1	AT5G28540	BIP1	10540665	10543274	-	Luminal-binding protein 1	1.598	biological regulation; cellular component organization or biogenesis; cellular process; developmental process; metabolic process; multicellular organismal process; regulation of biological process; single-organism process;	binding;	cell; cell junction; cell part; macromolecular complex; membrane; membrane-enclosed lumen; organelle; organelle part; symplast;	K09490	Protein export; Protein processing in endoplasmic reticulum;
IPI00524149	Q9M1R2	AT3G62120 tRNA synthetase class II (G, H, P and S) family protein	AT3G62120	-	23001227	23003849	-	class II aaRS and biotin synthetases superfamily protein	1.184	cellular process; metabolic process;	binding; catalytic activity;	cell; cell junction; cell part; membrane; symplast;	K01881	Aminoacyl-tRNA biosynthesis;	IPR017449;IPR016061;IPR006195;IPR004154;IPR002314;	Prolyl-tRNA synthetase, class II; Proline-tRNA ligase, class II, C-terminal; Aminoacyl-tRNA synthetase, class II; Anticodon-binding; Aminoacyl-tRNA synthetase, class II (G/ H/ P/ S), conserved domain;
IPI00525040	Q940Y8,Q9LW81	AT3G16060 Similarity to kinesin heavy chain	AT3G16060	-	5447503	5451196	+	ATP binding microtubule motor family protein	4.507	cellular process; single-organism process;	binding; catalytic activity;	cell; cell part; macromolecular complex; membrane; organelle; organelle part;	K10393		IPR027417;IPR001752;	P-loop containing nucleoside triphosphate hydrolase; Kinesin, motor domain;
IPI00544500	Q9LQ55	DL3 Dynamin-2B	AT1G59610	DL3	21893413	21900780	+	dynamin-2B	1.212	establishment of localization; localization; response to stimulus;	binding; catalytic activity;	cell; cell junction; cell part; macromolecular complex; membrane; organelle; organelle part; symplast;	K01528	Endocytosis;	IPR027417;IPR003130;IPR001849;IPR020850;IPR000375;IPR001401;IPR011993;	P-loop containing nucleoside triphosphate hydrolase; Dynamin GTPase effector; Pleckstrin homology domain; GTPase effector domain, GED; Dynamin central domain; Dynamin, GTPase domain; Pleckstrin homology-like domain;
IPI00535974	Q9CAT2,Q8VZD3,F4HQ47	AT1G73170 ATP binding / ATP-dependent peptidase/ nucleoside-triphosphatase/ nucleotide binding / serine-type endopeptidase	AT1G73170	-	27511722	27514783	-	P-loop containing nucleoside triphosphate hydrolases superfamily protein	1.615		binding; catalytic activity;	cell; cell part; organelle;			IPR027417;IPR003593;IPR003959;	P-loop containing nucleoside triphosphate hydrolase; AAA+ ATPase domain; ATPase, AAA-type, core;
IPI00542248	B9DHP1,Q9SF40,Q8LA93	AT3G09630 60S ribosomal protein L4-1	AT3G09630	-	2953813	2955444	+	60S ribosomal protein L4-1	0.594	cellular process; metabolic process;	structural molecule activity;	cell; cell junction; cell part; macromolecular complex; membrane; membrane-enclosed lumen; organelle; organelle part; symplast;	K02930	Ribosome;	IPR023574;IPR025755;	Ribosomal protein L4 domain; 60S ribosomal protein L4, C-terminal domain;
IPI00525095	Q8GUP3,Q9SZ55,Q8VZU8	AT4G31880 unknown protein	AT4G31880	-	15419435	15423939	-	hypothetical protein	0.889			cell; cell part; organelle;			IPR016024;	Armadillo-type fold;
IPI00524167	Q9LVM3,Q6NLE1	AT5G58250 unknown protein	AT5G58250	-	23559558	23560372	+	hypothetical protein	2.84			cell; cell part; organelle;
IPI00524076	Q9FKS8	LHT1 Isoform 1 of Lysine histidine transporter 1	AT5G40780	LHT1	16323823	16327082	+	Lysine histidine transporter 1	1.129	establishment of localization; localization; response to stimulus; single-organism process;	transporter activity;	cell; cell part; membrane; membrane part;
IPI00548063	Q8LBI1,B9DHP6	ATL5 60S ribosomal protein L5-1	AT3G25520	ATL5	9269573	9271327	-	60S ribosomal protein L5-1	0.743	cellular process; developmental process; establishment of localization; localization; metabolic process; multicellular organismal process; single-organism process;	binding; structural molecule activity;	cell; cell part; macromolecular complex; membrane; membrane-enclosed lumen; organelle; organelle part;	K02932	Ribosome;	IPR025607;	Ribosomal protein L5 eukaryotic/L18 archaeal, C-terminal;
IPI00535499	Q9M1H3	GCN4 ABC transporter F family member 4	AT3G54540	GCN4	20190393	20192564	+	ABC transporter F family member 4	0.901	cellular process; metabolic process;	binding; catalytic activity; transporter activity;		K06184		IPR027417;IPR003593;IPR003439;	P-loop containing nucleoside triphosphate hydrolase; AAA+ ATPase domain; ABC transporter-like;
IPI00533156	F4J4T3	AT3G04600 tRNA synthetase class I (W and Y) family protein	AT3G04600	-	1243152	1245958	+	tryptophanyl-tRNA synthetase-like protein	2.523	cellular process; metabolic process;	binding; catalytic activity;	cell; cell part;	K01867	Aminoacyl-tRNA biosynthesis;	IPR014729;	Rossmann-like alpha/beta/alpha sandwich fold;
IPI00534030	Q8VZT9,Q8LDT4	AT4G00585 unknown protein	AT4G00585	-	251157	252284	-	hypothetical protein	4.462	cellular process; metabolic process;		cell; cell part; macromolecular complex; membrane; membrane part; organelle; organelle part;
IPI00539097	B9DFE6,Q6NPR7	AT1G29470 Probable methyltransferase PMT24	AT1G29470	-	10310424	10313369	-	putative methyltransferase PMT24	1.326		catalytic activity;	cell; cell part; membrane; membrane part; organelle; organelle part;
IPI00548271	P42749	UBC5 Ubiquitin-conjugating enzyme E2 5	AT1G63800	UBC5	23667888	23669003	-	ubiquitin-conjugating enzyme E2 5	1.117	cellular process; metabolic process;	binding; catalytic activity;	cell; cell part;	K10576	Ubiquitin mediated proteolysis;	IPR000608;IPR016135;	Ubiquitin-conjugating enzyme, E2; Ubiquitin-conjugating enzyme/RWD-like;
IPI00540201	Q8LPJ4	RLI2 ABC transporter E family member 2	AT4G19210	RLI2	10501906	10504776	+	RNAse l inhibitor protein 2	1.17	cellular process; metabolic process;	binding; catalytic activity; electron carrier activity; transporter activity;	membrane;	K06174		IPR027417;IPR001450;IPR007209;IPR003593;IPR003439;IPR017896;	P-loop containing nucleoside triphosphate hydrolase; 4Fe-4S binding domain; RNase L inhibitor RLI, possible metal-binding domain; AAA+ ATPase domain; ABC transporter-like; 4Fe-4S ferredoxin-type, iron-sulpur binding domain;
IPI00516879	Q9FKE6	AT5G45190 Cyclin-T1-5	AT5G45190	-	18277808	18280733	-	cyclin-T1-5	0.99	biological regulation; cellular process; metabolic process; regulation of biological process; single-organism process;		cell; cell part; organelle;	K15188		IPR006671;IPR013763;IPR004367;	Cyclin, N-terminal; Cyclin-like; Cyclin, C-terminal domain;
IPI00522050	Q9SMU8	PRXCB Peroxidase 34	AT3G49120	PRXCB	18207819	18210041	+	peroxidase 34	1.876	biological regulation; cellular component organization or biogenesis; cellular process; developmental process; growth; immune system process; metabolic process; multi-organism process; positive regulation of biological process; regulation of biological process; response to stimulus; single-organism process;	antioxidant activity; binding; catalytic activity;	cell; cell part; extracellular region; membrane; organelle; organelle part;	K00430	Phenylalanine metabolism; Metabolic pathways; Phenylpropanoid biosynthesis; Biosynthesis of secondary metabolites;	IPR002016;	Haem peroxidase, plant/fungal/bacterial;
IPI00526815	Q84WM9,Q29PY2	AT5G12110 Elongation factor 1-beta 1	AT5G12110	-	3914483	3915732	+	elongation factor 1-beta 1	0.929		binding;	cell; cell part; macromolecular complex; membrane;	K03232		IPR014038;IPR004046;IPR010987;IPR014717;	Translation elongation factor EF1B, beta/delta subunit, guanine nucleotide exchange; Glutathione S-transferase, C-terminal; Glutathione S-transferase, C-terminal-like; Translation elongation factor EF1B/ribosomal protein S6;
IPI00539887	Q0WM48,P93654	VAM3 Syntaxin-22	AT5G46860	VAM3	19012342	19013795	-	syntaxin-22	2.042	cellular component organization or biogenesis; cellular process; establishment of localization; localization; multicellular organismal process; response to stimulus; single-organism process;		cell; cell part; membrane; membrane part; organelle; organelle part;	K08488	SNARE interactions in vesicular transport; Phagosome;	IPR000727;IPR006011;IPR010989;	Target SNARE coiled-coil domain; Syntaxin, N-terminal domain; t-SNARE;
IPI00533552	O82663	SDH1-1 Succinate dehydrogenase [ubiquinone] flavoprotein subunit 1, mitochondrial	AT5G66760	SDH1-1	26653776	26657224	+	succinate dehydrogenase [ubiquinone] flavoprotein subunit 1	1.993	cellular process; metabolic process;	binding; catalytic activity;	cell; cell part; macromolecular complex; membrane; membrane part; organelle; organelle part;	K00234	Metabolic pathways; Citrate cycle (TCA cycle); Oxidative phosphorylation; Carbon metabolism; Biosynthesis of secondary metabolites;	IPR027477;IPR003953;IPR015939;	Succinate dehydrogenase/fumarate reductase flavoprotein, catalytic domain; FAD binding domain; Fumarate reductase/succinate dehydrogenase flavoprotein-like, C-terminal;
IPI00536079	Q8VZ13	AT1G08160 Uncharacterized protein At1g08160	AT1G08160	-	2559672	2560337	-	hypothetical protein	1.055			membrane; membrane part;			IPR004864;	Late embryogenesis abundant protein, LEA-14;
IPI00543912	Q42297,Q42262,Q42108,C0Z2V4	AT4G34670 40S ribosomal protein S3a-2	AT4G34670	-	16548724	16550222	+	40S ribosomal protein S3a-2	0.617	cellular process; metabolic process;	structural molecule activity;	cell; cell junction; cell part; macromolecular complex; membrane; membrane-enclosed lumen; organelle; organelle part; symplast;	K02984	Ribosome;
IPI00542586	B9DFW4,Q9XF85,Q8L9Y7,Q9C639	LHCA5 Photosystem I light harvesting complex gene 5	AT1G45474	LHCA5	17179353	17180439	+	photosystem I light harvesting complex protein 5	2.243	cellular process; metabolic process;	binding;	cell; cell part; macromolecular complex; membrane; membrane part; organelle; organelle part;	K08911	Photosynthesis;	IPR023329;	Chlorophyll a/b binding protein domain;
IPI00517438	Q9CA67	AT1G74470 Geranylgeranyl diphosphate reductase, chloroplastic	AT1G74470	-	27991248	27992845	+	geranylgeranyl diphosphate reductase	1.435	cellular process; metabolic process;	binding; catalytic activity;	cell; cell part; membrane; organelle; organelle part;	K10960	Metabolic pathways; Porphyrin and chlorophyll metabolism; Biosynthesis of secondary metabolites; Terpenoid backbone biosynthesis;	IPR016040;IPR003042;IPR023753;	NAD(P)-binding domain; Aromatic-ring hydroxylase-like; Pyridine nucleotide-disulphide oxidoreductase, FAD/NAD(P)-binding domain;
IPI00531259	Q24JJ8	AT3G14150 Peroxisomal (S)-2-hydroxy-acid oxidase GLO3	AT3G14150	-	4690667	4692679	-	Aldolase-type TIM barrel family protein	2.469	biological regulation; cellular process; immune system process; metabolic process; multi-organism process; positive regulation of biological process; regulation of biological process; response to stimulus; signaling; single-organism process;	binding; catalytic activity;	cell; cell part; organelle;	K11517	Glyoxylate and dicarboxylate metabolism; Metabolic pathways; Biosynthesis of secondary metabolites; Peroxisome;	IPR013785;IPR000262;	Aldolase-type TIM barrel; FMN-dependent dehydrogenase;
IPI00542522	Q8LDU3,Q8S8K0	AT2G17972 unknown protein	AT2G17972	-	7821624	7822100	+	hypothetical protein	1.78			cell; cell part; membrane; organelle; organelle part;
IPI00540588	Q94AE5,Q9SX53	AT1G50380 prolyl oligopeptidase family protein	AT1G50380	-	18662480	18666185	+	prolyl oligopeptidase family protein	1.458	metabolic process;	catalytic activity;	cell; cell part;	K01354		IPR023302;IPR001375;	Peptidase S9A, N-terminal domain; Peptidase S9, prolyl oligopeptidase, catalytic domain;
IPI00531065	Q570H8,Q0WVL7	GC5 Golgin candidate 5	AT1G79830	GC5	30028110	30033508	-	golgin candidate 5	1.77			cell; cell part; organelle;
IPI00524027	Q8RVG8,Q9STX5	SHD Endoplasmin homolog	AT4G24190	SHD	12551902	12555851	-	HSP90-like protein GRP94	0.953	biological regulation; cellular process; developmental process; establishment of localization; growth; localization; metabolic process; multicellular organismal process; regulation of biological process; response to stimulus; single-organism process;	binding;	cell; cell junction; cell part; extracellular region; membrane; membrane-enclosed lumen; organelle; organelle part; symplast;	K09487	Plant-pathogen interaction; Protein processing in endoplasmic reticulum;	IPR020568;IPR003594;IPR020575;	Ribosomal protein S5 domain 2-type fold; Histidine kinase-like ATPase, ATP-binding domain; Heat shock protein Hsp90, N-terminal;
IPI00656720	F4IJ44	TCH3 TCH3 (TOUCH 3); calcium ion binding	AT2G41100	TCH3	17138131	17139406	+	calmodulin-like protein 4	2.164		binding;		K13448	Plant-pathogen interaction;	IPR002048;IPR011992;	EF-hand domain; EF-hand domain pair;
IPI00528259	Q0WWT7	AT4G24750 unknown protein	AT4G24750	-	12758422	12760749	-	rhodanese homology domain-containing protein	2.951			cell; cell part; organelle;			IPR001763;	Rhodanese-like domain;
IPI00522358	Q9ZPS7,B9DHM0,Q56X26	AT2G01970 endomembrane protein 70, putative	AT2G01970	-	452197	454819	-	putative endomembrane protein 70	1.382			cell; cell junction; cell part; membrane; membrane part; organelle; organelle part; symplast;			IPR016196;	Major facilitator superfamily domain, general substrate transporter;
IPI00545444	Q8VYK6	AT5G58420 40S ribosomal protein S4-3	AT5G58420	-	23619599	23620896	+	40S ribosomal protein S4-3	1.236	cellular process; metabolic process;	binding; structural molecule activity;	cell; cell part; macromolecular complex; membrane; membrane-enclosed lumen; organelle; organelle part;	K02987	Ribosome;	IPR013843;IPR002942;IPR013845;IPR005824;	Ribosomal protein S4e, N-terminal; RNA-binding S4 domain; Ribosomal protein S4e, central region; KOW;
IPI00521258	Q9LVN7	EMB2780 DNA polymerase delta catalytic subunit	AT5G63960	EMB2780	25599597	25606672	+	DNA polymerase delta subunit 1	1.157	cellular process; metabolic process;	binding; catalytic activity;	cell; cell part; organelle;	K02327	Mismatch repair; Base excision repair; Homologous recombination; Metabolic pathways; Purine metabolism; Nucleotide excision repair; DNA replication; Pyrimidine metabolism;	IPR006133;IPR025687;IPR006134;IPR023211;IPR012337;	DNA-directed DNA polymerase, family B, exonuclease domain; C4-type zinc-finger of DNA polymerase delta; DNA-directed DNA polymerase, family B, multifunctional domain; DNA polymerase, palm domain; Ribonuclease H-like domain;
IPI00516310	Q8GUI6	JMJ14 Isoform 1 of Probable lysine-specific demethylase JMJ14	AT4G20400	JMJ14	11009004	11013588	+	probable lysine-specific demethylase JMJ14	1.409	biological regulation; cellular process; developmental process; metabolic process; multicellular organismal process; negative regulation of biological process; regulation of biological process; reproduction; reproductive process; response to stimulus; single-organism process;	catalytic activity; nucleic acid binding transcription factor activity;	cell; cell part; membrane-enclosed lumen; organelle; organelle part;	K11446		IPR004198;IPR003347;IPR003888;IPR003889;IPR003349;	Zinc finger, C5HC2-type; JmjC domain; FY-rich, N-terminal; FY-rich, C-terminal; Transcription factor jumonji, JmjN;
IPI00530761	F4JTP5,Q56Z78	AT4G38470 protein kinase family protein	AT4G38470	-	17999432	18003551	+	ACT-like protein tyrosine kinase family protein	1.005	cellular component organization or biogenesis; cellular process; single-organism process;	binding; catalytic activity;	cell; cell part;			IPR000719;IPR001245;IPR011009;IPR002912;IPR002290;	Protein kinase domain; Serine-threonine/tyrosine-protein kinase catalytic domain; Protein kinase-like domain; ACT domain; Serine/threonine- / dual specificity protein kinase, catalytic domain;
IPI01019802	Q9SUD3	AT4G28060 Cytochrome c oxidase subunit 6b-3	AT4G28060	-	13944018	13945602	-	cytochrome c oxidase, subunit 6b	1.39		catalytic activity; transporter activity;	cell; cell part; organelle;	K02267	Metabolic pathways; Oxidative phosphorylation;
IPI00546256	Q9FHJ4,Q9ASQ2	AT5G45420 Putative uncharacterized protein	AT5G45420	-	18405668	18406597	-	MYB transcription factor	1.123	cellular process; developmental process; growth; multicellular organismal process; single-organism process;	binding;	cell; cell part; membrane; organelle;			IPR009057;IPR001005;IPR017877;	Homeodomain-like; SANT/Myb domain; Myb-like domain;
IPI00536309	O82636,F4JVV4	AT4G32930 Putative uncharacterized protein AT4g32930	AT4G32930	-	15898878	15900185	+	hypothetical protein	1.426
IPI00528333	F4JBH5	ASN1 ASN1 (GLUTAMINE-DEPENDENT ASPARAGINE SYNTHASE 1); asparagine synthase	AT3G47340	ASN1	17438136	17441043	-	asparagine synthetase [glutamine-hydrolyzing]	1.181	cellular process; metabolic process;	binding; catalytic activity;		K01953	Metabolic pathways; Alanine, aspartate and glutamate metabolism; Biosynthesis of secondary metabolites;	IPR000583;IPR017932;IPR001962;IPR014729;	Class II glutamine amidotransferase domain; Glutamine amidotransferase type 2 domain; Asparagine synthase; Rossmann-like alpha/beta/alpha sandwich fold;
IPI00536578	Q9SUY2	AT3G52230 unknown protein	AT3G52230	-	19371325	19372397	+	hypothetical protein	1.399			cell; cell part; membrane; organelle; organelle part;
IPI00521270	Q8VZV7	AT5G14430 Probable methyltransferase PMT9	AT5G14430	-	4653092	4655741	+	putative methyltransferase PMT9	1.271		catalytic activity;	cell; cell part; membrane; membrane part; organelle; organelle part;
IPI00535025	Q9LSX7	PEX22 Peroxisome biogenesis protein 22	AT3G21865	PEX22	7701308	7703218	-	peroxisome biogenesis protein 22	1.022	cellular component organization or biogenesis; cellular process; establishment of localization; localization; single-organism process;		cell; cell part; membrane; membrane part; organelle; organelle part;
IPI00520641	Q56ZF0,Q940G2,B9DFK6,P25819	CAT2 Catalase-2	AT4G35090	CAT2	16700937	16703215	-	catalase 2	1.631	biological regulation; cellular process; metabolic process; regulation of biological process; response to stimulus; single-organism process;	antioxidant activity; binding; catalytic activity;	cell; cell part; macromolecular complex; organelle; organelle part;	K03781	Tryptophan metabolism; Glyoxylate and dicarboxylate metabolism; Biosynthesis of secondary metabolites; Peroxisome;	IPR020835;IPR010582;IPR011614;	Catalase-like domain; Catalase immune-responsive domain; Catalase core domain;
IPI00520898	Q5XVC2	AT3G04820 pseudouridine synthase	AT3G04820	-	1321453	1325949	-	pseudouridine synthase	1.733	cellular process; metabolic process;	binding; catalytic activity;		K06176		IPR011760;IPR020103;	Pseudouridine synthase, TruD, insertion domain; Pseudouridine synthase, catalytic domain;
IPI00516535	Q8RWF0	AT5G45620 26S proteasome regulatory subunit, putative	AT5G45620	-	18501590	18503868	+	proteasome component (PCI) domain-containing protein	1.296			cell; cell part; macromolecular complex;	K03039	Proteasome;	IPR000717;	Proteasome component (PCI) domain;
IPI00520135	Q9FM72,B9DFC8,F4K4Y5	AT5G55660 unknown protein	AT5G55660	-	22539375	22543142	+	DEK domain-containing chromatin associated protein	0.953		binding;	cell; cell part; organelle;	K17046		IPR014876;IPR009057;	DEK, C-terminal; Homeodomain-like;
IPI00522150	Q9LHP1	AT3G13580 60S ribosomal protein L7-4	AT3G13580	-	4433809	4435109	+	60S ribosomal protein L7-4	0.83			cell; cell part; macromolecular complex; membrane; organelle; organelle part;	K02937	Ribosome;	IPR016082;IPR012988;	Ribosomal protein L30, ferredoxin-like fold domain; Ribosomal protein L30, N-terminal;
IPI00534977	Q9LVI8	GLN1.3 Glutamine synthetase cytosolic isozyme 1-3	AT3G17820	GLN1.3	6097503	6099408	+	glutamine synthetase cytosolic isozyme 1-3	0.729	cellular process; metabolic process; response to stimulus;	binding; catalytic activity;	cell; cell part; macromolecular complex; membrane; organelle;	K01915	Glyoxylate and dicarboxylate metabolism; Metabolic pathways; Alanine, aspartate and glutamate metabolism; Biosynthesis of amino acids; Arginine and proline metabolism; Nitrogen metabolism;	IPR014746;IPR008146;IPR008147;	Glutamine synthetase/guanido kinase, catalytic domain; Glutamine synthetase, catalytic domain; Glutamine synthetase, beta-Grasp;
IPI00530633	Q9CA28	AT1G68540 oxidoreductase family protein	AT1G68540	-	25720066	25721282	+	tetraketide alpha-pyrone reductase 2	1.08	cellular component organization or biogenesis; cellular process; developmental process; metabolic process; multicellular organismal process; single-organism process;	binding; catalytic activity;	cell; cell part;			IPR016040;IPR001509;	NAD(P)-binding domain; NAD-dependent epimerase/dehydratase;
IPI00535689	P56795	RPL22 50S ribosomal protein L22, chloroplastic	#N/A	#N/A	#N/A	#N/A	#N/A	#N/A	1.238	cellular process; metabolic process;	binding; structural molecule activity;	cell; cell part; macromolecular complex; organelle; organelle part;	K02890	Ribosome;
IPI00534337	F4K2E9	EMB3011 EMB3011 (embryo defective 3011); ATP binding / RNA helicase/ helicase/ nucleic acid binding	AT5G13010	EMB3011	4122747	4128660	+	RNA helicase family protein	0.989		binding; catalytic activity;		K12815	Spliceosome;	IPR027417;IPR007502;IPR011545;IPR001650;IPR011709;IPR014001;	P-loop containing nucleoside triphosphate hydrolase; Helicase-associated domain; DNA/RNA helicase, DEAD/DEAH box type, N-terminal; Helicase, C-terminal; Domain of unknown function DUF1605; Helicase, superfamily 1/2, ATP-binding domain;
IPI00534840	Q9LY15	PMSR2 Peptide methionine sulfoxide reductase A2	AT5G07460	PMSR2	2360844	2361885	-	peptide methionine sulfoxide reductase A2	1.047	cellular process; metabolic process; response to stimulus; single-organism process;	catalytic activity;	cell; cell part;
IPI00518245	Q8LC97,Q9FVP6	AT1G48860 3-phosphoshikimate 1-carboxyvinyltransferase, putative / 5-enolpyruvylshikimate-3-phosphate, putative / EPSP synthase, putative	AT1G48860	-	18068892	18071331	-	putative 5-enolpyruvylshikimate-3-phosphate synthase	1.001	cellular process; metabolic process;	catalytic activity;	cell; cell part; organelle;	K00800	Metabolic pathways; Biosynthesis of amino acids; Phenylalanine, tyrosine and tryptophan biosynthesis; Biosynthesis of secondary metabolites;	IPR013792;IPR001986;	RNA 3'-terminal phosphate cyclase/enolpyruvate transferase, alpha/beta; Enolpyruvate transferase domain;
IPI00545195	F4IAT3,Q8GUG8	THO2 unknown protein	AT1G24706	THO2	8742210	8755250	+	THO complex subunit 2	1.358	biological regulation; cellular process; metabolic process; regulation of biological process; response to stimulus; signaling; single-organism process;	catalytic activity; molecular transducer activity; receptor activity;	membrane;	K12879	RNA transport; Spliceosome;	IPR021726;IPR021418;IPR003661;	THO complex, subunitTHOC2, N-terminal; THO complex, subunitTHOC2, C-terminal; Signal transduction histidine kinase EnvZ-like, dimerisation/phosphoacceptor domain;
IPI00523650	F4KBP5,O48579,Q8GX65	CHR4 Mi-2 autoantigen-like protein	AT5G44800	CHR4	18083659	18092162	-	chromatin remodeling 4 protein	1.029		binding; catalytic activity;	cell; cell part; organelle;			IPR027417;IPR000953;IPR011011;IPR001650;IPR013083;IPR000330;IPR009057;IPR016197;IPR001965;IPR019787;IPR014001;IPR023780;	P-loop containing nucleoside triphosphate hydrolase; Chromo domain/shadow; Zinc finger, FYVE/PHD-type; Helicase, C-terminal; Zinc finger, RING/FYVE/PHD-type; SNF2-related; Homeodomain-like; Chromo domain-like; Zinc finger, PHD-type; Zinc finger, PHD-finger; Helicase, superfamily 1/2, ATP-binding domain; Chromo domain;
IPI00520835	Q9XEA0	EMB2369 EMB2369 (EMBRYO DEFECTIVE 2369); ATP binding / aminoacyl-tRNA ligase/ leucine-tRNA ligase/ nucleotide binding	AT4G04350	EMB2369	2128129	2133030	+	tRNA synthetase class I (I, L, M and V) family protein	2.989	biological regulation; cellular process; developmental process; metabolic process; multicellular organismal process; regulation of biological process; reproduction; reproductive process; single-organism process;	binding; catalytic activity;	cell; cell part; organelle; organelle part;	K01869	Aminoacyl-tRNA biosynthesis;	IPR025709;IPR009008;IPR013155;IPR002300;IPR009080;IPR014729;	Leucyl-tRNA synthetase, editing domain; Valyl/Leucyl/Isoleucyl-tRNA synthetase, editing domain; Valyl/Leucyl/Isoleucyl-tRNA synthetase, class I, anticodon-binding; Aminoacyl-tRNA synthetase, class Ia; Aminoacyl-tRNA synthetase, class 1a, anticodon-binding; Rossmann-like alpha/beta/alpha sandwich fold;
IPI00547538	A2RVJ8,Q9FIA6	AT5G10010 unknown protein	AT5G10010	-	3128098	3131452	+	hypothetical protein	0.86			cell; cell part; membrane-enclosed lumen; organelle; organelle part;
IPI00541339	Q9FJP0	AT5G65250 unknown protein	AT5G65250	-	26078699	26080051	-	hypothetical protein	1.449			cell; cell part; organelle; organelle part;
IPI00529589	Q8W4K6,Q9T0K6	NIG NIG (NSP (NUCLEAR SHUTTLE PROTEIN)-INTERACTING GTPASE); GTP binding / GTPase	AT4G13350	NIG	7770170	7773321	-	NSP (nuclear shuttle protein)-interacting GTPase	1.57	biological regulation; cellular process; establishment of localization; localization; metabolic process; multi-organism process; regulation of biological process; response to stimulus; signaling; single-organism process;	binding; catalytic activity; enzyme regulator activity;	cell; cell part;
IPI00548235	Q9FM71,Q0WTD1	AT5G55670 RNA recognition motif (RRM)-containing protein	AT5G55670	-	22544669	22546801	-	RNA recognition motif-containing protein	1.616		binding;		K14398	mRNA surveillance pathway;	IPR012677;IPR000504;	Nucleotide-binding, alpha-beta plait; RNA recognition motif domain;
IPI00537041	Q56ZH4,Q9FY49	AT5G13520 peptidase M1 family protein	AT5G13520	-	4342117	4344571	-	peptidase M1 family protein	1.331	cellular process; metabolic process;	binding; catalytic activity;	cell; cell part;	K01254	Metabolic pathways; Arachidonic acid metabolism;	IPR016024;IPR014782;IPR015211;	Armadillo-type fold; Peptidase M1, membrane alanine aminopeptidase, N-terminal; Peptidase M1, leukotriene A4 hydrolase, aminopeptidase C-terminal;
IPI00539653	Q9FH46	AT5G61970 signal recognition particle-related / SRP-related	AT5G61970	-	24888920	24893079	+	signal recognition particle subunit SRP68	0.885	cellular component organization or biogenesis; cellular process; establishment of localization; localization; single-organism process;	binding;	cell; cell part; macromolecular complex;	K03107	Protein export;
IPI00530626	F4JZ17	STR16 STR16	AT5G66040	STR16	26410557	26411139	+	thiosulfate sulfurtransferase 16	0.932		catalytic activity;				IPR001763;	Rhodanese-like domain;
IPI00522805	Q9LPU1,Q8LC09,Q0WW74,B9DGL7	AT1G21065 unknown protein	AT1G21065	-	7374210	7375644	+	hypothetical protein	2.006			cell; cell part; organelle;
IPI00519595	Q9SE45	ANNAT3 Annexin D3	AT2G38760	ANNAT3	16201086	16202490	+	annexin D3	3.593	response to stimulus;	binding;	cell; cell part; organelle;
IPI00543846	Q9T043,B9DHP0	AT4G27090 60S ribosomal protein L14-2	AT4G27090	-	13594104	13595187	-	60S ribosomal protein L14-2	1.555	cellular process; metabolic process;	structural molecule activity;	cell; cell junction; cell part; macromolecular complex; membrane; membrane-enclosed lumen; organelle; organelle part; symplast;	K02875	Ribosome;	IPR014722;IPR002784;IPR008991;	Ribosomal protein L2 domain 2; Ribosomal protein L14; Translation protein SH3-like domain;
IPI00540685	Q8LPR9	TIC110 TIC110	AT1G06950	TIC110	2130303	2135563	-	translocon at the inner envelope membrane of chloroplasts 110	1.541	cellular component organization or biogenesis; cellular process; establishment of localization; localization; single-organism process;		cell; cell part; macromolecular complex; membrane; membrane part; organelle; organelle part;
IPI00544461	F4JKH6	AT4G28080 binding	AT4G28080	-	13948993	13957840	-	tetratricopeptide repeat domain protein	1.119				K03255		IPR013026;IPR011990;	Tetratricopeptide repeat-containing domain; Tetratricopeptide-like helical;
IPI00531486	P49967	AT1G48900 Signal recognition particle 54 kDa protein 3	AT1G48900	-	18084972	18087743	-	signal recognition particle subunit SRP54	3.115	cellular component organization or biogenesis; cellular process; establishment of localization; localization; metabolic process; single-organism process;	binding; catalytic activity;	cell; cell part; macromolecular complex;	K03106	Protein export;	IPR004125;IPR027417;IPR000897;IPR013822;IPR003593;	Signal recognition particle, SRP54 subunit, M-domain; P-loop containing nucleoside triphosphate hydrolase; Signal recognition particle, SRP54 subunit, GTPase domain; Signal recognition particle, SRP54 subunit, helical bundle; AAA+ ATPase domain;
IPI00547812	Q8LER3	XTH7 Probable xyloglucan endotransglucosylase/hydrolase protein 7	AT4G37800	XTH7	17775703	17777372	-	xyloglucan endotransglucosylase/hydrolase protein 7	0.947	cellular process; metabolic process;	catalytic activity;	cell; cell part; extracellular region;	K08235		IPR013320;IPR010713;IPR008985;IPR000757;	Concanavalin A-like lectin/glucanase, subgroup; Xyloglucan endo-transglycosylase, C-terminal; Concanavalin A-like lectin/glucanases superfamily; Glycoside hydrolase, family 16;
IPI00516280	Q9FNN6	AT5G08520 myb family transcription factor	AT5G08520	-	2755470	2757741	-	duplicated SANT DNA-binding domain-containing protein	2.116		binding; nucleic acid binding transcription factor activity;	cell; cell part; organelle;			IPR017884;IPR009057;IPR017930;IPR006447;IPR001005;	SANT domain; Homeodomain-like; Myb domain; Myb domain, plants; SANT/Myb domain;
IPI00522815	Q9M838	- T27C4.14 protein	AT3G04490	-	1200816	1209713	+	hypothetical protein	1.772						IPR011989;IPR016024;IPR004314;	Armadillo-like helical; Armadillo-type fold; Domain of unknown function DUF239;
IPI00532533	Q06588	EFE 1-aminocyclopropane-1-carboxylate oxidase 4	AT1G05010	EFE	1431419	1432695	-	1-aminocyclopropane-1-carboxylate oxidase	1.626	cellular process; developmental process; metabolic process; multi-organism process; multicellular organismal process; reproduction; reproductive process; response to stimulus; single-organism process;	binding; catalytic activity;		K05933	Metabolic pathways; Cysteine and methionine metabolism; Biosynthesis of secondary metabolites;	IPR005123;IPR027443;IPR026992;	Oxoglutarate/iron-dependent dioxygenase; Isopenicillin N synthase-like; Non-haem dioxygenase N-terminal domain;
IPI00530091	Q9FMA9	AT5G38930 Germin-like protein subfamily 1 member 10	AT5G38930	-	15585073	15585841	+	germin-like protein subfamily 1 member 10	0.609		binding; nutrient reservoir activity;	cell; cell part; extracellular region;			IPR006045;IPR011051;IPR014710;	Cupin 1; RmlC-like cupin domain; RmlC-like jelly roll fold;
IPI00522110	Q9SAB1,A8MRM9	AT1G11660 Uncharacterized protein At1g11660.1	AT1G11660	-	3921056	3924347	+	heat shock protein 70 (Hsp 70) family protein	2.2	response to stimulus;	binding;		K09489
IPI00536588	Q0WLZ4,B9DGQ5	AT1G09060 transcription factor jumonji (jmjC) domain-containing protein	AT1G09060	-	2921235	2925254	-	WRC, zf-4CXXC-R1 transcription factor and jumonji domain-containing protein	1.699		binding;		K15601		IPR003347;IPR001841;IPR014977;IPR018866;	JmjC domain; Zinc finger, RING-type; WRC; Zinc-finger domain of monoamine-oxidase A repressor R1;
IPI00523713	Q8S2T0	ATGRIP Isoform 1 of Protein GRIP	AT5G66030	ATGRIP	26405133	26409888	-	golgi trafficking protein GRIP	1.623	cellular process; establishment of localization; localization; single-organism process;		cell; cell part; organelle;			IPR000237;	GRIP;
IPI00520973	Q9C8P5,Q67XM5,Q8LEG0	AT1G35420 dienelactone hydrolase family protein	AT1G35420	-	13026320	13027463	+	dienelactone hydrolase-like protein	2.75		catalytic activity;				IPR002925;	Dienelactone hydrolase;
IPI00536368	Q9XH48	TIM13 Mitochondrial import inner membrane translocase subunit Tim13	AT1G61570	TIM13	22718897	22719473	-	mitochondrial import inner membrane translocase subunit Tim13	1.673	cellular component organization or biogenesis; cellular process; establishment of localization; localization; single-organism process;	binding;	cell; cell part; macromolecular complex; membrane; membrane-enclosed lumen; organelle; organelle part;			IPR004217;	Tim10/DDP family zinc finger;
IPI00536399	Q96300	GRF7 14-3-3-like protein GF14 nu	AT3G02520	GRF7	526800	527915	-	14-3-3-like protein GF14 nu	1.478	biological regulation; cellular process; metabolic process; regulation of biological process; response to stimulus; single-organism process;	catalytic activity;	cell; cell junction; cell part; membrane; organelle; symplast;	K06630		IPR023410;	14-3-3 domain;
IPI00534812	Q9FKA5	AT5G39570 Uncharacterized protein At5g39570	AT5G39570	-	15844021	15845827	+	hypothetical protein	0.722
IPI00528499	Q93YZ7	AT2G31810 acetolactate synthase small subunit, putative	AT2G31810	-	13524271	13528246	+	ACT domain-containing small subunit of acetolactate synthase protein	1.323	cellular process; metabolic process;	catalytic activity;	cell; cell part; organelle;	K01653	Pantothenate and CoA biosynthesis; Biosynthesis of amino acids; C5-Branched dibasic acid metabolism; Biosynthesis of secondary metabolites; Butanoate metabolism; Metabolic pathways; 2-Oxocarboxylic acid metabolism; Valine, leucine and isoleucine biosynthesis;	IPR019455;	Acetolactate synthase, small subunit, C-terminal;
IPI00541784	Q9SQU6	EMB2750 Pentatricopeptide repeat-containing protein At3g06430, chloroplastic	AT3G06430	EMB2750	1956658	1958240	-	pentatricopeptide repeat-containing protein	1.985	developmental process; multi-organism process; multicellular organismal process; reproduction; reproductive process; single-organism process;	binding;	cell; cell part; organelle;
IPI00546242	Q9M2Y6,B9DHV0	AT3G49720 Uncharacterized protein At3g49720	AT3G49720	-	18440192	18441655	-	hypothetical protein	1.768			cell; cell part; membrane; membrane part; organelle; organelle part;
IPI00539034	Q9LKB4	AT3G14900 unknown protein	AT3G14900	-	5013442	5015277	-	hypothetical protein	1.52	developmental process; multicellular organismal process; single-organism process;		cell; cell part; organelle;
IPI00530350	Q9LIN3	ATRZ-1A ATRZ-1A; RNA binding / nucleotide binding	AT3G26420	ATRZ-1A	9671953	9673055	+	zinc finger-containing glycine-rich RNA-binding protein	1.386	response to stimulus;	binding;	cell; cell part; organelle;	K12885	Spliceosome;	IPR001878;IPR012677;IPR000504;	Zinc finger, CCHC-type; Nucleotide-binding, alpha-beta plait; RNA recognition motif domain;
IPI00526044	B9DI07,Q9C550	IMS1 2-isopropylmalate synthase 2, chloroplastic	AT1G74040	IMS1	27842258	27845566	+	2-isopropylmalate synthase 2	1.813	cellular process; metabolic process;	catalytic activity;	cell; cell part; organelle; organelle part;	K01649	Valine, leucine and isoleucine biosynthesis; 2-Oxocarboxylic acid metabolism; Metabolic pathways; Pyruvate metabolism; Biosynthesis of amino acids; Biosynthesis of secondary metabolites;	IPR013785;IPR013709;IPR000891;	Aldolase-type TIM barrel; 2-isopropylmalate synthase LeuA, allosteric (dimerisation) domain; Pyruvate carboxyltransferase;
IPI00531513	Q93YV7	AT4G14360 Probable methyltransferase PMT3	AT4G14360	-	8267869	8270191	-	putative methyltransferase PMT3	1.276		catalytic activity;	cell; cell junction; cell part; membrane; membrane part; organelle; organelle part; symplast;
IPI00521771	Q8LCL3	AT3G22230 60S ribosomal protein L27-2	AT3G22230	-	7844136	7844543	-	60S ribosomal protein L27-2	0.876	cellular process; metabolic process;	structural molecule activity;	cell; cell part; macromolecular complex; organelle; organelle part;	K02901	Ribosome;	IPR014722;IPR008991;	Ribosomal protein L2 domain 2; Translation protein SH3-like domain;
IPI00528660	F4JFR1	FLU Tetratricopeptide repeat (TPR)-like superfamily protein	AT3G14110	FLU	4676222	4677602	-	protein flourescent in blue light	1.53	biological regulation; cellular process; metabolic process; regulation of biological process;		cell; cell part; organelle;			IPR013026;IPR011990;	Tetratricopeptide repeat-containing domain; Tetratricopeptide-like helical;
IPI00523741	Q8W497,O82194	AT2G19870 tRNA/rRNA methyltransferase (SpoU) family protein	AT2G19870	-	8576034	8577803	+	tRNA/rRNA methyltransferase (SpoU) family protein	1.441	cellular process; metabolic process;	binding; catalytic activity;	cell; cell part; organelle;	K15507		IPR013123;IPR001537;	RNA 2-O ribose methyltransferase, substrate binding; tRNA/rRNA methyltransferase, SpoU;
IPI00533070	O64883	PEN2 Beta-glucosidase 26, peroxisomal	AT2G44490	PEN2	18364872	18367515	+	beta-glucosidase 26	1.671	cellular component organization or biogenesis; cellular process; immune system process; localization; metabolic process; multi-organism process; response to stimulus; single-organism process;	binding; catalytic activity;	cell; cell part; membrane; organelle; organelle part;	K01188	Metabolic pathways; Phenylpropanoid biosynthesis; Cyanoamino acid metabolism; Starch and sucrose metabolism; Biosynthesis of secondary metabolites;	IPR013781;IPR017853;	Glycoside hydrolase, catalytic domain; Glycoside hydrolase, superfamily;
IPI00520938	Q9SJB9,Q93VF1	AT2G04520 Nucleic acid-binding, OB-fold-like protein	AT2G04520	-	1574802	1575239	-	OB-fold nucleic acid binding domain-containing protein	1.185		binding;	cell; cell part;	K03236	RNA transport;	IPR012340;IPR006196;	Nucleic acid-binding, OB-fold; RNA-binding domain, S1, IF1 type;
IPI00546269	P51427	RPS5A 40S ribosomal protein S5-2	AT3G11940	RPS5A	3778175	3779354	-	40S ribosomal protein S5A	1.384	cellular process; metabolic process;	binding; structural molecule activity;	cell; cell junction; cell part; macromolecular complex; membrane; organelle; organelle part; symplast;	K02989	Ribosome;	IPR023798;	Ribosomal protein S7 domain;
IPI00518319	Q93YP0	MMZ1 Ubiquitin-conjugating enzyme E2 variant 1A	AT1G23260	MMZ1	8257209	8258573	-	MMS ZWEI-like protein 1	1.483	cellular process; metabolic process; response to stimulus; single-organism process;	catalytic activity;	cell; cell part; macromolecular complex;	K10704		IPR000608;IPR016135;	Ubiquitin-conjugating enzyme, E2; Ubiquitin-conjugating enzyme/RWD-like;
IPI00527418	Q38951	PP2AA3 Serine/threonine-protein phosphatase 2A 65 kDa regulatory subunit A gamma isoform	AT1G13320	PP2AA3	4563692	4567348	-	protein phosphatase 2A subunit A3	1.163	biological regulation; cellular process; metabolic process; regulation of biological process;		cell; cell part; macromolecular complex; membrane;	K03456	mRNA surveillance pathway;	IPR011989;IPR016024;	Armadillo-like helical; Armadillo-type fold;
IPI00536002	Q9FF81	AT5G04920 Vacuolar protein sorting-associated protein 36	AT5G04920	-	1439172	1441545	-	vacuolar protein sorting-associated protein 36	1.066	establishment of localization; localization;	binding;	cell; cell part; macromolecular complex; membrane; membrane part; organelle; organelle part;	K12190	Endocytosis;	IPR021648;IPR011991;	Vacuolar protein sorting protein 36, GLUE domain; Winged helix-turn-helix DNA-binding domain;
IPI00539163	O82267,F4IPY2	SYCO ARATH SYCO ARATH; ATP binding / aminoacyl-tRNA ligase/ cysteine-tRNA ligase/ nucleotide binding	AT2G31170	SYCO ARATH	13282559	13285616	-	cysteinyl-tRNA synthetase	1.176	biological regulation; cellular component organization or biogenesis; cellular process; developmental process; metabolic process; multicellular organismal process; regulation of biological process; single-organism process;	binding; catalytic activity;	cell; cell part; organelle; organelle part;	K01883	Aminoacyl-tRNA biosynthesis;	IPR015273;IPR009080;IPR014729;	Cysteinyl-tRNA synthetase, class Ia, DALR; Aminoacyl-tRNA synthetase, class 1a, anticodon-binding; Rossmann-like alpha/beta/alpha sandwich fold;
IPI00544672	Q9LD55,Q0WW10,Q0WW15	EIF3A Eukaryotic translation initiation factor 3 subunit A	AT4G11420	EIF3A	6947834	6952053	-	eukaryotic translation initiation factor 3A	1.247		binding;	cell; cell part; macromolecular complex; membrane;	K03254	RNA transport;	IPR011991;IPR000717;	Winged helix-turn-helix DNA-binding domain; Proteasome component (PCI) domain;
IPI00540533	Q9C503,B9DFW7,Q8LBH1	NDF5 carbohydrate binding / catalytic	AT1G55370	NDF5	20674852	20676071	+	NDH-dependent cyclic electron flow 5	1.618	biological regulation; cellular process; metabolic process; positive regulation of biological process; regulation of biological process;	binding; catalytic activity;	cell; cell part; membrane; organelle;			IPR014718;IPR011013;	Glycoside hydrolase-type carbohydrate-binding, subgroup; Galactose mutarotase-like domain;
IPI00548669	Q9SCZ1	AT3G51580 unknown protein	AT3G51580	-	19131167	19133016	-	hypothetical protein	2.599
IPI00524881	Q8LF21	DL1C Dynamin-related protein 1C	AT1G14830	DL1C	5107699	5111470	-	dynamin-related protein 1C	1.075	cellular component organization or biogenesis; cellular process; developmental process; metabolic process; multicellular organismal process; single-organism process;	binding; catalytic activity;	cell; cell junction; cell part; macromolecular complex; membrane; organelle; organelle part; symplast;			IPR027417;IPR003130;IPR020850;IPR000375;IPR001401;	P-loop containing nucleoside triphosphate hydrolase; Dynamin GTPase effector; GTPase effector domain, GED; Dynamin central domain; Dynamin, GTPase domain;
IPI00536616	Q8W577,Q56Z02,Q9SYP1	emb1507 emb1507 (embryo defective 1507); ATP binding / ATP-dependent helicase/ helicase/ nucleic acid binding / nucleoside-triphosphatase/ nucleotide binding	AT1G20960	emb1507	7302591	7309914	-	putative U5 small nuclear ribonucleoprotein helicase	1.242		binding; catalytic activity;	cell; cell part; macromolecular complex; membrane; membrane-enclosed lumen; organelle; organelle part;	K12854	Spliceosome;	IPR004179;IPR027417;IPR011545;IPR001650;IPR014756;IPR003593;IPR014001;	Sec63 domain; P-loop containing nucleoside triphosphate hydrolase; DNA/RNA helicase, DEAD/DEAH box type, N-terminal; Helicase, C-terminal; Immunoglobulin E-set; AAA+ ATPase domain; Helicase, superfamily 1/2, ATP-binding domain;
IPI00537246	Q941A6	AT1G08480 unknown protein	AT1G08480	-	2684340	2685395	+	succinate dehydrogenase 6	1.201			cell; cell part; macromolecular complex; membrane; membrane part; organelle; organelle part;
IPI00518176	P49077	PYRB Aspartate carbamoyltransferase, chloroplastic	AT3G20330	PYRB	7090354	7091904	-	aspartate carbamoyltransferase	0.977	cellular process; metabolic process; response to stimulus; single-organism process;	binding; catalytic activity;	cell; cell part; organelle; organelle part;	K00609	Metabolic pathways; Alanine, aspartate and glutamate metabolism; Pyrimidine metabolism;	IPR006131;IPR006132;	Aspartate/ornithine carbamoyltransferase, Asp/Orn-binding domain; Aspartate/ornithine carbamoyltransferase, carbamoyl-P binding;
IPI00521242	O49203,B9DHH1	NDPK3 Nucleoside diphosphate kinase III, chloroplastic/mitochondrial	AT4G11010	NDPK3	6732780	6734298	-	nucleoside diphosphate kinase 3	1.975	cellular process; metabolic process; response to stimulus;	binding; catalytic activity;	cell; cell part; membrane; membrane-enclosed lumen; organelle; organelle part;	K00940	Metabolic pathways; Purine metabolism; Biosynthesis of secondary metabolites; Pyrimidine metabolism;
IPI00547216	Q42580	AT2G37130 Peroxidase 21	AT2G37130	-	15598225	15600004	-	peroxidase	0.99	cellular process; metabolic process; multi-organism process; response to stimulus; rhythmic process; single-organism process;	antioxidant activity; binding; catalytic activity;	cell; cell part;	K00430	Phenylalanine metabolism; Metabolic pathways; Phenylpropanoid biosynthesis; Biosynthesis of secondary metabolites;	IPR002016;	Haem peroxidase, plant/fungal/bacterial;
IPI00536856	Q9M356	AT3G61820 aspartyl protease family protein	AT3G61820	-	22880074	22881525	-	aspartyl protease	1.176	metabolic process;	catalytic activity;	cell; cell junction; cell part; symplast;			IPR021109;	Aspartic peptidase domain;
IPI00522010	Q9SKR6	- Putative uncharacterized protein At2g20950	AT2G20950	-	9003295	9005354	+	phospholipase-like protein (PEARLI 4) domain-containing protein	1.48
IPI00541396	Q94K97,Q9FLV3	AT5G24490 Similarity to ribosomal protein 30S subunit	AT5G24490	-	8365690	8367178	+	putative 30S ribosomal protein	1.36	metabolic process;		cell; cell part; macromolecular complex; organelle; organelle part;			IPR003489;	Ribosomal protein S30Ae/sigma 54 modulation protein;
IPI00531047	O04630,Q0WLK2	AT5G26830 Isoform Mitochondrial of Threonyl-tRNA synthetase, mitochondrial	AT5G26830	-	9437351	9441568	+	threonyl-tRNA synthetase	1.182	cellular process; metabolic process;	binding; catalytic activity;	cell; cell part; membrane; organelle;	K01868	Aminoacyl-tRNA biosynthesis;	IPR006195;IPR004154;IPR018163;IPR004095;IPR002314;IPR012676;IPR012675;IPR012947;	Aminoacyl-tRNA synthetase, class II; Anticodon-binding; Threonyl/alanyl tRNA synthetase, class II-like, putative editing domain; TGS; Aminoacyl-tRNA synthetase, class II (G/ H/ P/ S), conserved domain; TGS-like; Beta-grasp domain; Threonyl/alanyl tRNA synthetase, SAD;
IPI00523119	Q9SY59	NFXL1 NF-X1-type zinc finger protein NFXL1	AT1G10170	NFXL1	3333925	3337491	-	NF-X1-type zinc finger protein NFXL1	0.853	biological regulation; cellular process; metabolic process; multi-organism process; regulation of biological process; response to stimulus;	binding; catalytic activity; nucleic acid binding transcription factor activity;	cell; cell part; organelle;	K12236		IPR000967;IPR001841;IPR019787;	Zinc finger, NF-X1-type; Zinc finger, RING-type; Zinc finger, PHD-finger;
IPI00522985	O04379,B2CSW6,B2CSW2	AGO1 Isoform 1 of Protein argonaute 1	AT1G48410	AGO1	17886285	17891892	-	protein argonaute 1	1.182	biological regulation; cellular process; developmental process; immune system process; metabolic process; multi-organism process; multicellular organismal process; negative regulation of biological process; regulation of biological process; reproduction; reproductive process; response to stimulus; single-organism process;	binding; catalytic activity;	cell; cell part; macromolecular complex; membrane; membrane part; organelle;	K11593		IPR003100;IPR003165;IPR014811;IPR024357;IPR012337;	Argonaute/Dicer protein, PAZ domain; Stem cell self-renewal protein Piwi; Domain of unknown function DUF1785; Argonaut, glycine-rich domain; Ribonuclease H-like domain;
IPI00539760	Q9SSK9	MLP28 MLP-like protein 28	AT1G70830	MLP28	26710203	26711395	-	MLP-like protein 28	1.295	response to stimulus;					IPR000916;IPR023393;IPR024948;	Bet v I domain; START-like domain; Major latex protein domain;
IPI00525336	Q9C5X3	KEU SNARE-interacting protein KEULE	AT1G12360	KEU	4201172	4206144	+	SNARE-interacting protein KEULE	1.052	cellular process; establishment of localization; localization; single-organism process;		cell; cell part; membrane; membrane part; organelle;	K15292		IPR027482;	Sec1-like, domain 2;
IPI00541951	Q39258	TUF V-type proton ATPase subunit E1	AT4G11150	TUF	6800091	6801696	+	V-type proton ATPase subunit E1	2.116	cellular component organization or biogenesis; cellular process; developmental process; establishment of localization; localization; multi-organism process; multicellular organismal process; reproduction; reproductive process; response to stimulus; single-organism process;	catalytic activity; transporter activity;	cell; cell part; macromolecular complex; membrane; membrane part; organelle; organelle part;	K02150	Metabolic pathways; Phagosome; Oxidative phosphorylation;
IPI00543551	O82295,Q683K0,O82296,Q682E0,Q6NQK7,Q0WRQ4	AT2G35450 catalytic/ hydrolase	AT2G35450	-	14903201	14905361	-	catalytic/ hydrolase	2.216		catalytic activity;	cell; cell part; organelle;
IPI00539582	O65583	UKL4 Uridine kinase-like protein 4	AT4G26510	UKL4	13384503	13387920	+	uridine kinase-like 4	2.743	cellular process; metabolic process;	binding; catalytic activity;		K00876	Metabolic pathways; Pyrimidine metabolism;	IPR027417;IPR006083;	P-loop containing nucleoside triphosphate hydrolase; Phosphoribulokinase/uridine kinase;
IPI00542675	Q03250	CCR2 Isoform 1 of Glycine-rich RNA-binding protein 7	AT2G21660	CCR2	9265477	9266316	-	glycine-rich RNA-binding protein 7	0.748	biological regulation; cellular process; developmental process; establishment of localization; immune system process; localization; metabolic process; multicellular organismal process; regulation of biological process; reproduction; reproductive process; response to stimulus; rhythmic process; single-organism process;	binding;	cell; cell junction; cell part; extracellular region; organelle; symplast;			IPR012677;IPR000504;	Nucleotide-binding, alpha-beta plait; RNA recognition motif domain;
IPI00518890	Q9SJ66	AT2G35840 Probable sucrose-phosphatase 2	AT2G35840	-	15053952	15055776	+	putative sucrose-phosphatase 2	2.389	cellular process; metabolic process; response to stimulus;	binding; catalytic activity;	cell; cell junction; cell part; organelle; symplast;			IPR006380;IPR013679;IPR023214;	Sucrose-phosphate synthase; Sucrose-6-phosphate phosphohydrolase C-terminal; HAD-like domain;
IPI00525365	Q9FZ58	- F11A6.10 protein	AT1G17760	CSTF77	6110208	6116271	-	cleavage stimulation factor 77-like protein	1.407	cellular process; metabolic process;		cell; cell part; organelle;	K14408	mRNA surveillance pathway;	IPR008847;IPR013026;IPR011990;	Suppressor of forked; Tetratricopeptide repeat-containing domain; Tetratricopeptide-like helical;
IPI00545323	Q9SF85	ADK1 Isoform 1 of Adenosine kinase 1	AT3G09820	ADK1	3012122	3014624	+	adenosine kinase 1	1.058	biological regulation; cellular process; metabolic process; multi-organism process; response to stimulus;	binding; catalytic activity;	cell; cell junction; cell part; extracellular region; membrane; organelle; symplast;	K00856	Metabolic pathways; Purine metabolism;	IPR011611;	Carbohydrate kinase PfkB;
IPI00522141	O65570,Q541Y5	VLN4 Villin-4	AT4G30160	VLN4	14754528	14759511	+	villin 4	1.258	biological regulation; cellular component organization or biogenesis; cellular process; negative regulation of biological process; regulation of biological process; single-organism process;		cell; cell part; organelle;			IPR003128;IPR007123;	Villin headpiece; Gelsolin domain;
IPI00545312	Q38798	AT5G07340 Calnexin homolog 2	AT5G07340	-	2317300	2319458	+	calnexin2	0.996	cellular process; metabolic process;	binding;	cell; cell part; membrane; membrane part; organelle; organelle part;	K08054	Phagosome; Protein processing in endoplasmic reticulum;	IPR013320;IPR009033;IPR008985;	Concanavalin A-like lectin/glucanase, subgroup; Calreticulin/calnexin, P domain; Concanavalin A-like lectin/glucanases superfamily;
IPI00523537	Q9FWA4,Q56WS2	GAUT9 Probable galacturonosyltransferase 9	AT3G02350	GAUT9	479248	481178	+	putative galacturonosyltransferase 9	1.111	metabolic process;	catalytic activity;	cell; cell part; membrane; membrane part; organelle; organelle part;	K13648	Starch and sucrose metabolism; Biosynthesis of secondary metabolites; Amino sugar and nucleotide sugar metabolism;
IPI00536691	P56775	PETG Cytochrome b6-f complex subunit 5	#N/A	#N/A	#N/A	#N/A	#N/A	#N/A	1.532	cellular component organization or biogenesis; cellular process; metabolic process;	electron carrier activity;	cell; cell part; macromolecular complex; membrane; membrane part; organelle; organelle part;	K02640	Metabolic pathways; Photosynthesis;
IPI00534087	P51818,Q56WE0	HSP81-3 Heat shock protein 90-3	AT5G56010	HSP81-3	22681410	22683911	+	heat shock protein 81-3	0.635	cellular process; metabolic process; response to stimulus; single-organism process;	binding;	cell; cell part; membrane; membrane-enclosed lumen; organelle; organelle part;	K04079	Plant-pathogen interaction; Protein processing in endoplasmic reticulum;	IPR020568;IPR003594;IPR020575;	Ribosomal protein S5 domain 2-type fold; Histidine kinase-like ATPase, ATP-binding domain; Heat shock protein Hsp90, N-terminal;
IPI00532163	Q9FMM3	AT5G42950 GYF domain-containing protein	AT5G42950	-	17224436	17231044	+	GYF domain-containing protein	5.121	response to stimulus;					IPR003169;	GYF;
IPI00528494	B9DF89,Q9LW66	AT3G23310 protein kinase, putative	AT3G23310	-	8339799	8343355	+	AGC (cAMP-dependent, cGMP-dependent and protein kinase C) kinase family protein	0.814		binding; catalytic activity;	cell; cell part; membrane;			IPR017892;IPR000719;IPR000961;IPR011009;IPR002290;IPR011993;	Protein kinase, C-terminal; Protein kinase domain; AGC-kinase, C-terminal; Protein kinase-like domain; Serine/threonine- / dual specificity protein kinase, catalytic domain; Pleckstrin homology-like domain;
IPI00537228	B3H4B3	AT1G80810 binding	AT1G80810	-	30365575	30368898	+	Tudor/PWWP/MBT superfamily protein	1.161						IPR016024;	Armadillo-type fold;
IPI00537792	B9DGS0,P40941	AAC2 ADP,ATP carrier protein 2, mitochondrial	AT5G13490	AAC2	4336034	4337379	+	ADP/ATP carrier protein 2	1.959	cellular process; establishment of localization; localization; single-organism process;	binding; transporter activity;	cell; cell part; membrane; membrane part; organelle; organelle part;	K05863		IPR023395;	Mitochondrial carrier domain;
IPI00523207	B2LU29,Q9C9C9	SOT18 Sulfotransferase 18	AT1G74090	SOT18	27863003	27864055	+	desulfo-glucosinolate sulfotransferase 18	1.516	cellular process; metabolic process;	catalytic activity;	cell; cell part;			IPR000863;IPR027417;	Sulfotransferase domain; P-loop containing nucleoside triphosphate hydrolase;
IPI00543879	Q9SB42	AT4G25210 transcription regulator	AT4G25210	-	12918446	12919552	+	DNA-binding storekeeper protein-related transcriptional regulator	1.549	biological regulation; cellular process; metabolic process; regulation of biological process;		cell; cell part; macromolecular complex; membrane-enclosed lumen; organelle; organelle part;
IPI00531141	O80977,P93027	VSR3 Vacuolar sorting receptor homolog	AT2G14720	VSR4	6300878	6304156	-	vacuolar-sorting receptor 4	1.472	cellular process; establishment of localization; localization; single-organism process;	binding;	cell; cell part; membrane; membrane part; organelle; organelle part;			IPR000742;IPR026823;IPR003137;	Epidermal growth factor-like domain; Complement Clr-like EGF domain; Protease-associated domain, PA;
IPI00529941	Q8H1D4	DRB4 Isoform 1 of Double-stranded RNA-binding protein 4	AT3G62800	DRB4	23225749	23227163	-	double-stranded-RNA-binding protein 4	1.464	biological regulation; cellular process; immune system process; metabolic process; multi-organism process; negative regulation of biological process; regulation of biological process; response to stimulus; single-organism process;	binding;	cell; cell part; organelle;			IPR014720;	Double-stranded RNA-binding domain;
IPI00523859	P93740	NUDX23 Nudix hydrolase 23, chloroplastic	AT2G42070	NUDX23	17549669	17551066	-	nudix hydrolase 23	2.306	cellular process; metabolic process; response to stimulus;	binding; catalytic activity;	cell; cell part; organelle;			IPR020476;IPR000086;IPR015797;	NUDIX hydrolase; NUDIX hydrolase domain; NUDIX hydrolase domain-like;
IPI00544870	Q0WPV2,F4K8Y6,Q9FK34	EXO70F1 ATEXO70F1 (exocyst subunit EXO70 family protein F1); protein binding	AT5G50380	EXO70F1	20516382	20518433	-	exocyst subunit exo70 family protein F1	1.274	cellular process; establishment of localization; localization; single-organism process;		cell; cell part; macromolecular complex; membrane;	K07195		IPR016159;	Cullin repeat-like-containing domain;
IPI00525982	Q9LNJ1,F4HS99	AT1G01320 tetratricopeptide repeat (TPR)-containing protein	AT1G01320	-	121582	130099	-	tetratricopeptide repeat-containing protein	0.901				K03255		IPR013026;IPR023231;IPR011990;	Tetratricopeptide repeat-containing domain; GSKIP domain; Tetratricopeptide-like helical;
IPI00524294	#N/A	ASN2 ASN2 (ASPARAGINE SYNTHETASE 2); asparagine synthase	AT5G65010	ASN2	25969224	25972278	+	asparagine synthetase 2	1.138				K01953	Metabolic pathways; Alanine, aspartate and glutamate metabolism; Biosynthesis of secondary metabolites;	IPR000583;IPR017932;IPR001962;IPR014729;	Class II glutamine amidotransferase domain; Glutamine amidotransferase type 2 domain; Asparagine synthase; Rossmann-like alpha/beta/alpha sandwich fold;
IPI00524988	F4HNZ9,Q94A39,Q9LPV7	AT1G12930 importin-related	AT1G12930	-	4398588	4405495	-	exportin 1-like protein domain-containing protein	1.606				K15436		IPR011989;IPR016024;IPR013598;	Armadillo-like helical; Armadillo-type fold; Exportin-1/Importin-beta-like;
IPI00536236	Q9SCU1	AT3G51670 Patellin-6	AT3G51670	-	19168912	19170848	+	patellin-6	1.656	cellular process; establishment of localization; localization; single-organism process;	binding;	cell; cell part; membrane; membrane part;			IPR001251;IPR011074;IPR009038;	CRAL-TRIO domain; CRAL/TRIO, N-terminal domain; GOLD;
IPI00545561	P57752	ACBP6 Acyl-CoA-binding domain-containing protein 6	AT1G31812	ACBP6	11411132	11412099	-	acyl-CoA-binding protein 6	1.503	establishment of localization; localization; response to stimulus; single-organism process;	binding;	cell; cell part; membrane;			IPR000582;IPR014352;	Acyl-CoA-binding protein, ACBP; FERM/acyl-CoA-binding protein, 3-helical bundle;
IPI00533913	Q9FGR0	CPSF160 Cleavage and polyadenylation specificity factor subunit 1	AT5G51660	CPSF160	20980250	20989268	+	cleavage and polyadenylation specificity factor subunit 1	1.721	cellular process; metabolic process;	binding;	cell; cell part; organelle;	K14401	mRNA surveillance pathway;	IPR004871;	Cleavage/polyadenylation specificity factor, A subunit, C-terminal;
IPI00539117	B9DF94,Q56Y57,O48963	PHOT1 Phototropin-1	AT3G45780	PHOT1	16818557	16823960	+	phototropin 1	1.254	biological regulation; cellular component organization or biogenesis; cellular process; establishment of localization; localization; metabolic process; multicellular organismal process; negative regulation of biological process; regulation of biological process; response to stimulus; signaling; single-organism process;	binding; catalytic activity; molecular transducer activity; receptor activity;	cell; cell part; membrane; membrane part; organelle;	K08282		IPR000014;IPR000719;IPR000700;IPR011009;IPR002290;	PAS domain; Protein kinase domain; PAS-associated, C-terminal; Protein kinase-like domain; Serine/threonine- / dual specificity protein kinase, catalytic domain;
IPI00539561	P29402	CNX1 Calnexin homolog 1	AT5G61790	CNX1	24827394	24829642	-	calnexin 1	1.152	cellular process; metabolic process;	binding;	cell; cell junction; cell part; membrane; membrane part; organelle; organelle part; symplast;	K08054	Phagosome; Protein processing in endoplasmic reticulum;	IPR013320;IPR009033;IPR008985;	Concanavalin A-like lectin/glucanase, subgroup; Calreticulin/calnexin, P domain; Concanavalin A-like lectin/glucanases superfamily;
IPI00534639	Q9S7G6,Q8GY30	AT5G14580 polyribonucleotide nucleotidyltransferase, putative	AT5G14580	-	4697612	4703013	-	polyribonucleotide nucleotidyltransferase	3.041	cellular component organization or biogenesis; cellular process; metabolic process; single-organism process;	binding; catalytic activity;	cell; cell part; organelle;	K00962	RNA degradation; Purine metabolism; Pyrimidine metabolism;	IPR020568;IPR022967;IPR027408;IPR012340;IPR004087;IPR015848;IPR001247;IPR015847;IPR003029;	Ribosomal protein S5 domain 2-type fold; RNA-binding domain, S1; PNPase/RNase PH domain; Nucleic acid-binding, OB-fold; K Homology domain; Polyribonucleotide nucleotidyltransferase, RNA-binding domain; Exoribonuclease, phosphorolytic domain 1; Exoribonuclease, phosphorolytic domain 2; Ribosomal protein S1, RNA-binding domain;
IPI00520872	Q56ZZ2,Q9CAV0	AT3G04840 40S ribosomal protein S3a-1	AT3G04840	-	1329751	1331418	+	40S ribosomal protein S3a-1	0.96	cellular process; metabolic process;	structural molecule activity;	cell; cell junction; cell part; macromolecular complex; membrane; organelle; organelle part; symplast;	K02984	Ribosome;
IPI00545398	P18064	GP ALPHA 1 Guanine nucleotide-binding protein alpha-1 subunit	AT2G26300	GP ALPHA 1	11198087	11200822	+	guanine nucleotide-binding protein alpha-1 subunit	1.088	biological regulation; cellular component organization or biogenesis; cellular process; developmental process; metabolic process; multicellular organismal process; negative regulation of biological process; positive regulation of biological process; regulation of biological process; response to stimulus; signaling; single-organism process;	binding; catalytic activity; channel regulator activity; enzyme regulator activity; molecular transducer activity;	cell; cell junction; cell part; macromolecular complex; membrane; membrane part; organelle; organelle part; symplast;	K04640		IPR027417;IPR011025;	P-loop containing nucleoside triphosphate hydrolase; G protein alpha subunit, helical insertion;
IPI00528368	Q0WWW1,O23627	AT1G29880 Isoform Mitochondrial of Glycyl-tRNA synthetase 1, mitochondrial	AT1G29880	-	10459662	10462781	-	glycyl-tRNA synthetase / glycine--tRNA ligase	3.185	cellular process; metabolic process; response to stimulus;	binding; catalytic activity;	cell; cell part; organelle;	K01880	Aminoacyl-tRNA biosynthesis;	IPR006195;IPR004154;IPR000738;IPR002314;IPR009068;	Aminoacyl-tRNA synthetase, class II; Anticodon-binding; WHEP-TRS; Aminoacyl-tRNA synthetase, class II (G/ H/ P/ S), conserved domain; S15/NS1, RNA-binding;
IPI00541332	Q8VZG7	Tudor1 tudor domain-containing protein / nuclease family protein	AT5G07350	Tudor1	2320021	2324892	-	TUDOR-SN protein 1	1.993	biological regulation; cellular process; metabolic process; negative regulation of biological process; regulation of biological process; single-organism process;	binding; catalytic activity;	cell; cell part; macromolecular complex;	K15979		IPR002999;IPR016071;	Tudor domain; Staphylococcal nuclease (SNase-like), OB-fold;
IPI00524474	Q8L5Y6	CAND1 Isoform 1 of Cullin-associated NEDD8-dissociated protein 1	AT2G02560	CAND1	690345	697342	+	cullin-associated NEDD8-dissociated protein 1	1.644	biological regulation; cellular process; developmental process; metabolic process; multicellular organismal process; regulation of biological process; reproduction; reproductive process; response to stimulus; single-organism process;		cell; cell part; membrane;	K17263		IPR013932;IPR011989;IPR016024;	TATA-binding protein interacting (TIP20); Armadillo-like helical; Armadillo-type fold;
IPI00548845	Q9XF57	PEX7 Peroxisome biogenesis protein 7	AT1G29260	PEX7	10224923	10225876	+	peroxin 7	1.592	cellular component organization or biogenesis; cellular process; establishment of localization; localization; single-organism process;		cell; cell part; macromolecular complex; membrane; organelle; organelle part;	K13341	Peroxisome;	IPR015943;IPR017986;	WD40/YVTN repeat-like-containing domain; WD40-repeat-containing domain;
IPI00524713	Q8L778	CESA5 Cellulose synthase A catalytic subunit 5 [UDP-forming]	AT5G09870	CESA5	3073356	3077974	+	cellulose synthase A catalytic subunit 5 [UDP-forming]	1.03	cellular process; metabolic process;	binding; catalytic activity;	cell; cell part; membrane; membrane part;	K10999		IPR013083;IPR001841;	Zinc finger, RING/FYVE/PHD-type; Zinc finger, RING-type;
IPI00531336	Q9MAK9	AT1G45000 26S protease regulatory subunit S10B homolog B	AT1G45000	-	17009220	17011607	+	AAA-type ATPase family protein	1.512	metabolic process;	binding; catalytic activity;	cell; cell junction; cell part; macromolecular complex; membrane; membrane-enclosed lumen; organelle; organelle part; symplast;	K03064	Proteasome;	IPR027417;IPR003593;IPR003959;	P-loop containing nucleoside triphosphate hydrolase; AAA+ ATPase domain; ATPase, AAA-type, core;
IPI00525904	Q9FEF8	FIB1 rRNA 2~-O-methyltransferase fibrillarin 1	AT5G52470	FIB1	21294290	21296509	+	probable mediator of RNA polymerase II transcription subunit 36b	1.404	biological regulation; cellular component organization or biogenesis; cellular process; metabolic process; regulation of biological process;	binding; catalytic activity;	cell; cell part; macromolecular complex; membrane; membrane-enclosed lumen; organelle; organelle part;	K14563	Ribosome biogenesis in eukaryotes;
IPI00527751	Q9LMF8,Q8S9J9,Q56ZU2,Q9XI87	VIK F16A14.22	AT1G14000	VIK	4797606	4800043	+	VH1-interacting kinase	1.102	biological regulation; cellular process; developmental process; multicellular organismal process; regulation of biological process; response to stimulus; signaling; single-organism process;	binding; catalytic activity;				IPR020683;IPR000719;IPR001245;IPR011009;IPR002290;	Ankyrin repeat-containing domain; Protein kinase domain; Serine-threonine/tyrosine-protein kinase catalytic domain; Protein kinase-like domain; Serine/threonine- / dual specificity protein kinase, catalytic domain;
IPI00516838	C0Z241	EXPA1 ATEXPA1	AT1G69530	EXPA1	26142034	26143200	+	expansin A1	1.646	biological regulation; cellular component organization or biogenesis; cellular process; developmental process; regulation of biological process; response to stimulus; single-organism process;		cell; cell part; extracellular region; membrane;			IPR014733;IPR007117;IPR009009;IPR007112;	Barwin-like endoglucanase; Expansin, cellulose-binding-like domain; RlpA-like double-psi beta-barrel domain; Expansin/pollen allergen, DPBB domain;
IPI00522266	Q9SSG3	AT1G74790 HIPL1 protein	AT1G74790	-	28098912	28101673	+	HIPL1 protein	0.814	metabolic process;	binding; catalytic activity;	cell; cell part; membrane; membrane part;			IPR011041;IPR012938;IPR011042;	Soluble quinoprotein glucose/sorbosone dehydrogenase; Glucose/Sorbosone dehydrogenase; Six-bladed beta-propeller, TolB-like;
IPI00524372	P38420	NRPB2 DNA-directed RNA polymerase II subunit RPB2	AT4G21710	NRPB2	11535684	11542200	-	DNA-directed RNA polymerase II subunit RPB2	1.237	cellular process; metabolic process;	binding; catalytic activity;	cell; cell junction; cell part; macromolecular complex; membrane-enclosed lumen; organelle; organelle part; symplast;	K03010	Metabolic pathways; RNA polymerase; Purine metabolism; Pyrimidine metabolism;	IPR007646;IPR007642;IPR007645;IPR007644;IPR007641;IPR014724;IPR007120;IPR007647;	RNA polymerase Rpb2, domain 4; RNA polymerase Rpb2, domain 2; RNA polymerase Rpb2, domain 3; RNA polymerase, beta subunit, protrusion; RNA polymerase Rpb2, domain 7; RNA polymerase Rpb2, OB-fold; DNA-directed RNA polymerase, subunit 2, domain 6; RNA polymerase Rpb2, domain 5;
IPI00548373	Q0WTD7,A8R7K9	VPS35C VPS35C	AT3G51310	VPS35C	19044634	19049321	-	vacuolar protein sorting-associated protein 35C	2.042	establishment of localization; localization;		cell; cell part; macromolecular complex; membrane; membrane part; organelle; organelle part;
IPI00525268	Q56ZI2	PATL2 Patellin-2	AT1G22530	PATL2	7955773	7958326	-	patellin 2	1.478	cellular process; single-organism process;	binding; transporter activity;	cell; cell part; membrane; membrane part; organelle;			IPR001251;IPR011074;IPR009038;	CRAL-TRIO domain; CRAL/TRIO, N-terminal domain; GOLD;
IPI00536211	Q9FIA0	UGT76C2 UDP-glycosyltransferase 76C2	AT5G05860	UGT76C2	1765545	1767348	+	cytokinin-N-glucosyltransferase 2	1.355	biological regulation; cellular process; developmental process; metabolic process; multicellular organismal process; regulation of biological process; reproduction; reproductive process; single-organism process;	catalytic activity;		K13493	Zeatin biosynthesis;
IPI00533281	F4J3M2,Q9M8Y2	PTAC3 T6K12.12 protein	AT3G04260	PTAC3	1123231	1127515	-	plastid transcriptionally active 3	1.088		binding;				IPR003034;	SAP domain;
IPI00522202	Q8L9N4,Q9FZ76	AT1G18540 60S ribosomal protein L6-1	AT1G18540	-	6377448	6378548	-	60S ribosomal protein L6-1	0.814	cellular process; metabolic process;	structural molecule activity;	cell; cell junction; cell part; macromolecular complex; membrane; organelle; organelle part; symplast;	K02934	Ribosome;	IPR014722;IPR008991;IPR005568;	Ribosomal protein L2 domain 2; Translation protein SH3-like domain; Ribosomal protein L6, N-terminal;
IPI00544574	Q94K07,Q9LTS5	NAP1;3 NAP1;3 (NUCLEOSOME ASSEMBLY PROTEIN 1;3); DNA binding	AT5G56950	NAP1;3	23032618	23035299	+	nucleosome assembly protein 1;3	1.977	cellular component organization or biogenesis; cellular process; metabolic process; multi-organism process; response to stimulus; single-organism process;		cell; cell part; organelle;	K11279
IPI00539210	F4I0K2,Q9C978,Q9LQA2	FLN2 kinase	AT1G69200	FLN2	26016018	26018365	+	fructokinase-like 2	1.056	cellular component organization or biogenesis; cellular process; metabolic process; single-organism process;	catalytic activity;	cell; cell part; nucleoid; organelle; organelle part;			IPR011611;	Carbohydrate kinase PfkB;
IPI00533011	Q9LPL6	AT1G21380 VHS domain-containing protein / GAT domain-containing protein	AT1G21380	-	7485806	7488032	-	Target of Myb protein 1	1.567	cellular process; establishment of localization; localization; single-organism process;		cell; cell part;			IPR008942;IPR018205;IPR004152;IPR002014;	ENTH/VHS; VHS subgroup; GAT; VHS;
IPI00521560	Q8LAR8,Q9M381,F4JCU3	AT3G54250 mevalonate diphosphate decarboxylase, putative	AT3G54250	-	20082468	20084688	-	diphosphomevalonate decarboxylase	1.31	cellular process; metabolic process;	binding; catalytic activity;		K01597	Metabolic pathways; Biosynthesis of secondary metabolites; Terpenoid backbone biosynthesis;	IPR020568;IPR006204;IPR014721;	Ribosomal protein S5 domain 2-type fold; GHMP kinase N-terminal domain; Ribosomal protein S5 domain 2-type fold, subgroup;
IPI00537735	Q9C744	delta-ADR AP-3 complex subunit delta	AT1G48760	delta-ADR	18036652	18039261	-	AP-3 complex subunit delta	1.103	cellular component organization or biogenesis; cellular process; establishment of localization; localization; single-organism process;	transporter activity;	cell; cell part; macromolecular complex; membrane; membrane part; organelle; organelle part;	K12396		IPR011989;IPR016024;IPR002553;	Armadillo-like helical; Armadillo-type fold; Clathrin/coatomer adaptor, adaptin-like, N-terminal;
IPI00517979	Q84WU2	UBP13 Ubiquitin carboxyl-terminal hydrolase 13	AT3G11910	UBP13	3761758	3770290	-	ubiquitin carboxyl-terminal hydrolase 13	0.89	cellular process; metabolic process;	catalytic activity;	cell; cell junction; cell part; symplast;	K11838		IPR001394;IPR024729;IPR002083;IPR008974;	Ubiquitin carboxyl-terminal hydrolases family 2; ICP0-binding domain of Ubiquitin-specific protease 7; MATH; TRAF-like;
IPI00540333	Q9FJH6	GCN1 ABC transporter F family member 1	AT5G60790	GCN1	24453760	24455767	-	ABC transporter F family member 1	1.221	cellular process; metabolic process;	binding; catalytic activity; transporter activity;	cell; cell part; membrane;	K06185		IPR027417;IPR003593;IPR003439;	P-loop containing nucleoside triphosphate hydrolase; AAA+ ATPase domain; ABC transporter-like;
IPI00533855	Q9LXT9	GSL12 Callose synthase 3	AT5G13000	GSL12	4110445	4121202	-	callose synthase 3	1.207	biological regulation; cellular component organization or biogenesis; cellular process; developmental process; metabolic process; regulation of biological process; single-organism process;	catalytic activity;	cell; cell part; macromolecular complex; membrane; membrane part;	K11000		IPR023175;IPR026899;	Vacuolar protein sorting-associate protein Vta1/Callose synthase, N-terminal domain; 1,3-beta-glucan synthase subunit FKS1-like, domain-1;
IPI00535261	Q9S9P6	UGT78D1 UDP-glycosyltransferase 78D1	AT1G30530	UGT78D1	10814917	10816374	+	UDP-glucosyl transferase 78D1	1.868	metabolic process; response to stimulus;	catalytic activity;		K15787	Flavone and flavonol biosynthesis;
IPI00524974	Q8GWR0	AT1G02410 Cytochrome c oxidase assembly protein COX11, mitochondrial	AT1G02410	-	491300	492762	+	cytochrome c oxidase assembly protein CtaG / Cox11	0.476		binding;	cell; cell part; membrane; membrane part; organelle; organelle part;	K02258	Metabolic pathways; Oxidative phosphorylation;	IPR023471;	Cytochrome c oxidase assembly protein CtaG/Cox11, domain;
IPI00535592	Q9SA55	AT1G03140 splicing factor Prp18 family protein	AT1G03140	-	754471	756223	-	splicing factor Prp18-like protein	1.249	cellular process; metabolic process;		cell; cell part; macromolecular complex; organelle; organelle part;	K12817	Spliceosome;	IPR004098;IPR003648;IPR014906;	Prp18; Splicing factor motif; Pre-mRNA processing factor 4 (PRP4)-like;
IPI00526600	Q8RXI0	AT5G16930 AAA-type ATPase family protein	AT5G16930	-	5568578	5571565	+	AAA-type ATPase family protein	1.441		binding; catalytic activity;	cell; cell part; organelle;			IPR027417;IPR021911;IPR003593;IPR003959;	P-loop containing nucleoside triphosphate hydrolase; ATPase family AAA domain-containing protein 3, domain of unknown function DUF3523; AAA+ ATPase domain; ATPase, AAA-type, core;
IPI00543796	Q9LF51	AT5G17510 unknown protein	AT5G17510	-	5770518	5772343	-	hypothetical protein	1.737
IPI00529037	Q9LX65,B9DHN8,Q94C38	AT3G42050 V-type proton ATPase subunit H	AT3G42050	-	14228846	14232228	-	V-type proton ATPase subunit H	1.392	cellular process; establishment of localization; localization; single-organism process;	catalytic activity; transporter activity;	cell; cell part; macromolecular complex; membrane; membrane part; organelle; organelle part;	K02144	Metabolic pathways; Phagosome; Oxidative phosphorylation;	IPR011989;IPR016024;IPR011987;	Armadillo-like helical; Armadillo-type fold; ATPase, V1 complex, subunit H, C-terminal;
IPI00545226	Q570E1,Q56ZH6,Q56Y55,Q9ZPI6	AIM1 Peroxisomal fatty acid beta-oxidation multifunctional protein AIM1	AT4G29010	AIM1	14297312	14302016	-	fatty acid beta-oxidation multifunctional protein AIM1	2.017	cellular process; developmental process; metabolic process; multicellular organismal process; reproduction; reproductive process; single-organism process;	binding; catalytic activity;	cell; cell junction; cell part; organelle; symplast;	K10527	Metabolic pathways; alpha-Linolenic acid metabolism; Fatty acid degradation; Fatty acid metabolism;	IPR016040;IPR013328;IPR006176;IPR008927;IPR006108;	NAD(P)-binding domain; Dehydrogenase, multihelical; 3-hydroxyacyl-CoA dehydrogenase, NAD binding; 6-phosphogluconate dehydrogenase, C-terminal-like; 3-hydroxyacyl-CoA dehydrogenase, C-terminal;
IPI00526651	Q9FYA8,Q9LHP2	SCL30A SCL30a; RNA binding / nucleic acid binding / nucleotide binding	AT3G13570	SCL30A	4429564	4431602	-	SC35-like splicing factor 30A	1.627	cellular process; metabolic process;	binding;	cell; cell part; membrane-enclosed lumen; organelle; organelle part;	K12900	Spliceosome;	IPR012677;IPR000504;	Nucleotide-binding, alpha-beta plait; RNA recognition motif domain;
IPI00528318	Q0IGL1,O24521	HB2 Non-symbiotic hemoglobin 2	AT3G10520	HB2	3276516	3277765	-	non-symbiotic hemoglobin 2	0.872	cellular process; establishment of localization; localization; metabolic process; single-organism process;	binding; transporter activity;				IPR012292;IPR009050;	Globin, structural domain; Globin-like;
IPI00532935	Q9C7V7	AT1G64330 myosin heavy chain-related	AT1G64330	-	23872172	23873970	+	myosin heavy chain-related protein	0.965			cell; cell part; membrane; organelle; organelle part;
IPI00530788	Q9C901	AT3G06610 DNA-binding enhancer protein-related	AT3G06610	-	2060837	2061845	+	DNA-binding enhancer-like protein	1.083		binding;	cell; cell part;
IPI00546640	Q84WG5,Q9FGH7,Q0WLW6,F4KEY9	AT5G58450 binding	AT5G58450	-	23626826	23632071	+	tetratricopeptide repeat-containing protein	1.392			cell; cell junction; cell part; symplast;			IPR013026;IPR011990;	Tetratricopeptide repeat-containing domain; Tetratricopeptide-like helical;
IPI00518923	Q9SU56	GLDH Isoform 1 of L-galactono-1,4-lactone dehydrogenase, mitochondrial	AT3G47930	GLDH	17684500	17687426	+	L-galactono-1,4-lactone dehydrogenase	1.475	cellular process; metabolic process;	binding; catalytic activity;	cell; cell part; membrane; membrane part; organelle; organelle part;	K00225	Ascorbate and aldarate metabolism; Metabolic pathways; Biosynthesis of secondary metabolites;	IPR016167;IPR006094;IPR007173;IPR016169;IPR016166;	FAD-binding, type 2, subdomain 1; FAD linked oxidase, N-terminal; D-arabinono-1,4-lactone oxidase; CO dehydrogenase flavoprotein-like, FAD-binding, subdomain 2; FAD-binding, type 2;
IPI00527736	F4KDS7	AT5G02740 unknown protein	AT5G02740	-	616517	618267	+	ribosomal protein S24e family protein	1.779			cell; cell part; macromolecular complex; organelle;
IPI00540841	Q8L9I5,Q9SG79	SUN2 sad1/unc-84-like 2 family protein	AT3G10730	SUN2	3358556	3360522	-	SAD1/UNC-84 domain-containing protein 2	1.094	cellular component organization or biogenesis; cellular process; localization; single-organism process;		cell; cell part; macromolecular complex; organelle; organelle part;			IPR012919;	Sad1/UNC-like, C-terminal;
IPI00526662	Q0WW70,Q8GSA7	SR1 Calmodulin-binding transcription activator 3	AT2G22300	SR1	9471599	9476472	+	calmodulin-binding transcription activator 3	0.826	biological regulation; cellular process; developmental process; metabolic process; multi-organism process; multicellular organismal process; regulation of biological process; response to stimulus; single-organism process;	binding;	cell; cell part; organelle;			IPR020683;IPR027417;IPR014756;IPR013783;IPR005559;	Ankyrin repeat-containing domain; P-loop containing nucleoside triphosphate hydrolase; Immunoglobulin E-set; Immunoglobulin-like fold; CG-1 DNA-binding domain;
IPI00528113	Q9LNP3,Q9FPI2	AT1G17620 At1g17620	AT1G17620	-	6062313	6063107	+	late embryogenesis abundant hydroxyproline-rich glycoprotein	1.003			cell; cell junction; cell part; membrane; symplast;			IPR004864;	Late embryogenesis abundant protein, LEA-14;
IPI00540997	P61837	PIP1A Aquaporin PIP1-1	AT3G61430	PIP1A	22733657	22735113	+	aquaporin PIP1-1	0.852	response to stimulus;	transporter activity;	cell; cell junction; cell part; membrane; membrane part; organelle; organelle part; symplast;	K09872		IPR023271;	Aquaporin-like;
IPI01019279	Q9FPR3	- F22O13.20	AT1G08730	XIC	2779963	2788325	+	myosin class XI	1.736	biological regulation; cellular process; metabolic process; multi-organism process; negative regulation of biological process; regulation of biological process; response to stimulus; signaling; single-organism process;	binding; catalytic activity; molecular transducer activity;	cell; cell part; organelle;			IPR027417;IPR002710;IPR000719;IPR001245;IPR018444;IPR011009;IPR004009;IPR001609;	P-loop containing nucleoside triphosphate hydrolase; Dilute; Protein kinase domain; Serine-threonine/tyrosine-protein kinase catalytic domain; Dil domain; Protein kinase-like domain; Myosin, N-terminal, SH3-like; Myosin head, motor domain;
IPI00531143	A0MFS5,O04624	WTF1 A_IG002N01.30 protein (Fragment)	AT4G01037	WTF1	451444	453030	-	RNA recognition domain-containing protein WTF1	0.879		catalytic activity;				IPR021099;IPR011990;	Plant organelle RNA recognition domain; Tetratricopeptide-like helical;
IPI00540922	O03986	Hsp81.4 Heat shock protein 90-4	AT5G56000	Hsp81.4	22677602	22680067	-	Heat shock protein 90-4	0.883	cellular process; metabolic process; response to stimulus;	binding;	cell; cell part; extracellular region; membrane; organelle; organelle part;	K04079	Plant-pathogen interaction; Protein processing in endoplasmic reticulum;	IPR020568;IPR003594;IPR020575;	Ribosomal protein S5 domain 2-type fold; Histidine kinase-like ATPase, ATP-binding domain; Heat shock protein Hsp90, N-terminal;
IPI00528678	Q9FNX5	DL1E Dynamin-related protein 1E	AT3G60190	DL1E	22244367	22247651	-	dynamin-related protein 1E	1.284	cellular process; establishment of localization; localization; metabolic process; multi-organism process; response to stimulus; single-organism process;	binding; catalytic activity;	cell; cell junction; cell part; macromolecular complex; membrane; organelle; organelle part; symplast;			IPR027417;IPR003130;IPR020850;IPR000375;IPR001401;	P-loop containing nucleoside triphosphate hydrolase; Dynamin GTPase effector; GTPase effector domain, GED; Dynamin central domain; Dynamin, GTPase domain;
IPI00545297	F4J8C7	AT3G01310 acid phosphatase/ oxidoreductase/ transition metal ion binding	AT3G01310	-	94343	101603	-	phosphoglycerate mutase-like protein	1.324		catalytic activity;	cell; cell part; membrane;			IPR013651;	ATP-grasp fold, RimK-type;
IPI00520940	O82491	SPT16 FACT complex subunit SPT16	AT4G10710	SPT16	6602226	6605450	-	FACT complex subunit SPT16	1.367	biological regulation; cellular process; developmental process; metabolic process; multicellular organismal process; regulation of biological process; reproduction; reproductive process; response to stimulus; single-organism process;		cell; cell part; macromolecular complex; membrane-enclosed lumen; organelle; organelle part;			IPR013953;IPR000994;IPR013719;	FACT complex subunit Spt16p/Cdc68p; Peptidase M24, structural domain; Domain of unknown function DUF1747;
IPI00539093	P29516	TUB8 Tubulin beta-8 chain	AT5G23860	TUB8	8042962	8044528	+	tubulin beta-8 chain	1.554	cellular component organization or biogenesis; cellular process; response to stimulus; single-organism process;	binding; catalytic activity; structural molecule activity;	cell; cell part; macromolecular complex; membrane; organelle; organelle part;	K07375	Phagosome;	IPR023123;IPR018316;IPR008280;IPR003008;	Tubulin, C-terminal; Tubulin/FtsZ, 2-layer sandwich domain; Tubulin/FtsZ, C-terminal; Tubulin/FtsZ, GTPase domain;
IPI00533158	Q9LF37	CLPB3 Chaperone protein ClpB3, chloroplastic	AT5G15450	CLPB3	5014399	5018255	-	casein lytic proteinase B3	1.132	cellular component organization or biogenesis; cellular process; metabolic process; response to stimulus; single-organism process;	binding; catalytic activity;	cell; cell part; organelle; organelle part;	K03695		IPR019489;IPR027417;IPR004176;IPR003593;IPR003959;IPR013093;IPR023150;	Clp ATPase, C-terminal; P-loop containing nucleoside triphosphate hydrolase; Clp, N-terminal; AAA+ ATPase domain; ATPase, AAA-type, core; ATPase, AAA-2; Double Clp-N motif;
IPI00525582	O24457	PDH-E1 ALPHA T25K16.8	AT1G01090	PDH-E1 ALPHA	47705	49166	-	pyruvate dehydrogenase E1 component subunit alpha	1.705	cellular process; metabolic process;	binding; catalytic activity;	cell; cell part; organelle; organelle part;	K00161	Metabolic pathways; Pyruvate metabolism; Glycolysis / Gluconeogenesis; Citrate cycle (TCA cycle); Carbon metabolism; Biosynthesis of secondary metabolites; Butanoate metabolism;	IPR001017;IPR012677;IPR000504;	Dehydrogenase, E1 component; Nucleotide-binding, alpha-beta plait; RNA recognition motif domain;
IPI00535455	Q8L860	AT4G32760 protein transporter	AT4G32760	-	15799376	15803832	+	ENTH/VHS/GAT family protein	1.187	cellular process; establishment of localization; localization; single-organism process;		cell; cell part;			IPR008942;IPR018205;IPR004152;IPR002014;	ENTH/VHS; VHS subgroup; GAT; VHS;
IPI00517269	P47996,Q8L8U2	AT1G79470 Inosine-5~-monophosphate dehydrogenase	AT1G79470	-	29894772	29896661	-	inosine-5'-monophosphate dehydrogenase	1.328	cellular process; metabolic process;	binding; catalytic activity;	cell; cell part;	K00088	Metabolic pathways; Purine metabolism; Biosynthesis of secondary metabolites;	IPR013785;IPR001093;	Aldolase-type TIM barrel; IMP dehydrogenase/GMP reductase;
IPI00527744	Q70DU8	ALDH3H1 Aldehyde dehydrogenase family 3 member H1	AT1G44170	ALDH3H1	16796564	16800031	-	aldehyde dehydrogenase 3H1	1.582	cellular process; metabolic process; response to stimulus;	catalytic activity;	cell; cell junction; cell part; membrane; organelle; symplast;	K00128	Glycerolipid metabolism; Pentose and glucuronate interconversions; Biosynthesis of secondary metabolites; Lysine degradation; Histidine metabolism; Pyruvate metabolism; Valine, leucine and isoleucine degradation; Fatty acid degradation; Ascorbate and aldarate metabolism; Tryptophan metabolism; Glycolysis / Gluconeogenesis; beta-Alanine metabolism; Metabolic pathways; Propanoate metabolism; Limone…	IPR016161;IPR016162;IPR015590;IPR016163;	Aldehyde/histidinol dehydrogenase; Aldehyde dehydrogenase, N-terminal; Aldehyde dehydrogenase domain; Aldehyde dehydrogenase, C-terminal;
IPI00517026	Q570A5,Q9LD60	AT3G55200;AT3G55220 splicing factor, putative	AT3G55220	-	20467116	20470944	-	spliceosome-associated protein 130B	1.621	developmental process; multi-organism process; multicellular organismal process; reproduction; reproductive process; single-organism process;	binding;	cell; cell junction; cell part; organelle; symplast;	K12830	Spliceosome;	IPR015943;IPR004871;IPR017986;IPR011044;	WD40/YVTN repeat-like-containing domain; Cleavage/polyadenylation specificity factor, A subunit, C-terminal; WD40-repeat-containing domain; Quinoprotein amine dehydrogenase, beta chain-like;
IPI00528981	Q94AZ4	AT1G12310 Probable calcium-binding protein CML13	AT1G12310	-	4187500	4187946	-	putative calcium-binding protein CML13	1.906		binding;	cell; cell part; membrane; organelle;	K13448	Plant-pathogen interaction;	IPR002048;IPR011992;	EF-hand domain; EF-hand domain pair;
IPI00540791	P42697	DL1 Isoform 1 of Dynamin-related protein 1A	AT5G42080	DL1	16820661	16824536	-	dynamin-related protein 1A	1.357	cellular component organization or biogenesis; cellular process; developmental process; establishment of localization; localization; multicellular organismal process; reproduction; reproductive process; single-organism process;	binding; catalytic activity;	cell; cell junction; cell part; macromolecular complex; membrane; organelle; organelle part; symplast;			IPR027417;IPR003130;IPR020850;IPR000375;IPR001401;	P-loop containing nucleoside triphosphate hydrolase; Dynamin GTPase effector; GTPase effector domain, GED; Dynamin central domain; Dynamin, GTPase domain;
IPI00539872	B9DHF9,P49243	KAS III 3-oxoacyl-[acyl-carrier-protein] synthase III, chloroplastic	AT1G62640	KAS III	23192502	23194737	+	3-ketoacyl-acyl carrier protein synthase III	0.698	cellular process; metabolic process;	catalytic activity;	cell; cell part; organelle; organelle part;	K00648	Metabolic pathways; Fatty acid biosynthesis; Fatty acid metabolism;	IPR013751;IPR016038;IPR013747;IPR016039;	3-Oxoacyl-[acyl-carrier-protein (ACP)] synthase III; Thiolase-like, subgroup; 3-Oxoacyl-[acyl-carrier-protein (ACP)] synthase III C-terminal; Thiolase-like;
IPI00534205	Q8H0Z0	AT2G32850 protein kinase family protein	AT2G32850	-	13935448	13937977	-	protein kinase superfamily protein	1.573		binding; catalytic activity;		K08853		IPR000719;IPR011009;	Protein kinase domain; Protein kinase-like domain;
IPI00533861	Q9M0Y0,Q0WMQ0,Q0WWJ3,Q940N7	AT4G05150 octicosapeptide/Phox/Bem1p (PB1) domain-containing protein	AT4G05150	-	2660339	2662675	+	Octicosapeptide/Phox/Bem1p family protein	1.003	cellular process; metabolic process;	catalytic activity;				IPR000270;	Phox/Bem1p;
IPI00536030	F4IFC5,Q56XW1	EMB2761 EMB2761 (EMBRYO DEFECTIVE 2761); ATP binding / aminoacyl-tRNA ligase/ ligase, forming aminoacyl-tRNA and related compounds / nucleotide binding / threonine-tRNA ligase	AT2G04842	EMB2761	1698466	1701271	-	putative threonyl-tRNA synthetase / threonine--tRNA ligase	0.939	cellular process; developmental process; metabolic process; multicellular organismal process; reproduction; reproductive process; single-organism process;	binding; catalytic activity;	cell; cell part; organelle; organelle part;	K01868	Aminoacyl-tRNA biosynthesis;	IPR006195;IPR004154;IPR018163;IPR002314;IPR012947;	Aminoacyl-tRNA synthetase, class II; Anticodon-binding; Threonyl/alanyl tRNA synthetase, class II-like, putative editing domain; Aminoacyl-tRNA synthetase, class II (G/ H/ P/ S), conserved domain; Threonyl/alanyl tRNA synthetase, SAD;
IPI00516281	Q9M1G8	AT3G54600 DJ-1 family protein	AT3G54600	-	20211048	20212876	+	class I glutamine amidotransferase-like domain-containing protein	1.189	cellular process; metabolic process;	catalytic activity;				IPR002818;	ThiJ/PfpI;
IPI00516269	Q9LTX3	PPOX ATPPOX (A. THALIANA PYRIDOXIN (PYRODOXAMINE) 5~-PHOSPHATE OXIDASE); pyridoxamine-phosphate oxidase	AT5G49970	PPOX	20329213	20332900	+	pyridoxine/pyridoxamine 5'-phosphate oxidase 1	2.208	cellular process; metabolic process;	binding; catalytic activity;	cell; cell part; organelle;			IPR012349;IPR019576;IPR011576;IPR004443;	FMN-binding split barrel; Pyridoxine 5'-phosphate oxidase, dimerisation, C-terminal; Pyridoxamine 5'-phosphate oxidase-like, FMN-binding domain; YjeF N-terminal domain;
IPI00537112	P55737,Q8GRU8,Q0WLP0	HSP81-2 Heat shock protein 90-2	AT5G56030	HSP81-2	22686923	22689433	+	heat shock protein 81-2	1.042	cellular process; immune system process; metabolic process; multi-organism process; response to stimulus;	binding; catalytic activity;	cell; cell part;	K04079	Plant-pathogen interaction; Protein processing in endoplasmic reticulum;	IPR020568;IPR003594;IPR020575;	Ribosomal protein S5 domain 2-type fold; Histidine kinase-like ATPase, ATP-binding domain; Heat shock protein Hsp90, N-terminal;
IPI00521110	Q8H0X6	CYSB Isoform 1 of Cysteine proteinase inhibitor 6	AT3G12490	CYSB	3960523	3961876	-	cysteine proteinase inhibitor 6	2.459	response to stimulus;	binding; enzyme regulator activity;	cell; cell part; extracellular region; organelle;			IPR020381;IPR000010;	Proteinase inhibitor I25, cystatin, conserved region; Proteinase inhibitor I25, cystatin;
IPI00539020	Q42306,Q0WVH4,Q42046,P10795,Q41940	RBCS1A Ribulose bisphosphate carboxylase small chain 1A, chloroplastic	AT1G67090	RBCS1A	25048465	25049249	-	ribulose bisphosphate carboxylase small chain 1A	0.855	cellular component organization or biogenesis; cellular process; metabolic process; response to stimulus;	binding; catalytic activity;	cell; cell part; extracellular region; macromolecular complex; membrane; organelle; organelle part;	K01602	Glyoxylate and dicarboxylate metabolism; Metabolic pathways; Carbon fixation in photosynthetic organisms; Carbon metabolism;	IPR000894;IPR024680;	Ribulose bisphosphate carboxylase small chain, domain; Ribulose-1,5-bisphosphate carboxylase small subunit, N-terminal;
IPI00541194	P62090	PSAC Photosystem I iron-sulfur center	#N/A	#N/A	#N/A	#N/A	#N/A	#N/A	3.04	cellular process; metabolic process;	binding; catalytic activity; electron carrier activity;	cell; cell part; macromolecular complex; membrane; membrane part; organelle; organelle part;	K02691	Metabolic pathways; Photosynthesis;	IPR017896;	4Fe-4S ferredoxin-type, iron-sulpur binding domain;
IPI00532657	Q8VZ80	PMT5 Polyol transporter 5	AT3G18830	PMT5	6489000	6491209	-	polyol transporter 5	1.042		transporter activity;	cell; cell part; membrane; membrane part;			IPR020846;IPR016196;	Major facilitator superfamily domain; Major facilitator superfamily domain, general substrate transporter;
IPI00548140	Q9FKV6,Q570E4	AT5G44320 eukaryotic translation initiation factor 3 subunit 7, putative / eIF-3 zeta, putative / eIF3d, putative	AT5G44320	-	17854901	17856667	-	translation initiation factor eIF-3 subunit 7	2.319		binding;	cell; cell part;	K03251	RNA transport;
IPI00534959	Q570F2,Q7XYR0,Q9FMB4	AT5G38880 unknown protein	AT5G38880	-	15563621	15568804	-	hypothetical protein	1.199		binding;	cell; cell part; macromolecular complex; organelle; organelle part;
IPI00517300	Q8LB27,Q93WG3,Q8H167	CJD1 unknown protein	AT1G08640	CJD1	2748714	2751209	-	chloroplast J-like domain 1-containing protein	1.453	cellular process; metabolic process;		cell; cell part; membrane; organelle; organelle part;
IPI00533831	Q8S8L0,Q93Z34	AT2G24280 serine carboxypeptidase S28 family protein	AT2G24280	-	10334622	10336927	+	alpha/beta-Hydrolases superfamily protein	2.413	metabolic process;	catalytic activity;		K01285
IPI00542810	Q56WP7,P92970,Q42593	TAPX L-ascorbate peroxidase T, chloroplastic	AT1G77490	TAPX	29117688	29120046	+	L-ascorbate peroxidase	2.059	cellular process; metabolic process; response to stimulus; single-organism process;	antioxidant activity; binding; catalytic activity;	cell; cell part; membrane; membrane part; organelle; organelle part;	K00434	Ascorbate and aldarate metabolism; Glutathione metabolism;	IPR002016;	Haem peroxidase, plant/fungal/bacterial;
IPI00525014	Q94FN2	MOR1 Protein MOR1	AT2G35630	MOR1	14966828	14980361	+	microtubule organization 1 protein	1.124	cellular component organization or biogenesis; cellular process; single-organism process;	binding;	cell; cell junction; cell part; macromolecular complex; organelle; organelle part; symplast;	K16803		IPR024395;IPR011989;IPR016024;	CLASP N-terminal domain; Armadillo-like helical; Armadillo-type fold;
IPI00540518	Q8W486	AT1G04910 DUF246 domain-containing protein At1g04910	AT1G04910	-	1388101	1391074	-	O-fucosyltransferase-like protein	1.245			cell; cell part; membrane; membrane part; organelle; organelle part;
IPI00520543	#N/A	ATR2 ATR2 (ARABIDOPSIS P450 REDUCTASE 2); NADPH-hemoprotein reductase	AT4G30210	ATR2	14796900	14800578	+	NADPH--cytochrome P450 reductase 2	1.614				K00327		IPR017927;IPR001433;IPR017938;IPR008254;IPR023173;IPR003097;IPR001709;	Ferredoxin reductase-type FAD-binding domain; Oxidoreductase FAD/NAD(P)-binding; Riboflavin synthase-like beta-barrel; Flavodoxin/nitric oxide synthase; NADPH-cytochrome p450 reductase, FAD-binding, alpha-helical domain-3; FAD-binding, type 1; Flavoprotein pyridine nucleotide cytochrome reductase;
IPI00518644	B2CT25,B2CT35,B2CT24,Q9LIK9,B2CT32	APS1 ATP sulfurylase 1, chloroplastic	AT3G22890	APS1	8112837	8114734	+	ATP sulfurylase 1	1.252	cellular process; metabolic process; response to stimulus;	binding; catalytic activity;	cell; cell part; membrane; organelle; organelle part;	K13811	Metabolic pathways; Selenocompound metabolism; Sulfur metabolism; Purine metabolism;	IPR002650;IPR025980;IPR024951;IPR015947;IPR014729;	Sulphate adenylyltransferase; ATP-sulfurylase PUA-like domain; Sulphate adenylyltransferase catalytic domain; PUA-like domain; Rossmann-like alpha/beta/alpha sandwich fold;
IPI00539769	Q9FLP0	MAP65-1 65-kDa microtubule-associated protein 1	AT5G55230	MAP65-1	22402716	22405182	+	microtubule-associated protein 65-1	1.161	cellular component organization or biogenesis; cellular process; single-organism process;		cell; cell part; macromolecular complex; organelle; organelle part;	K16732
IPI00544899	Q9SMV6	XPO1A XPO1A; protein binding / protein transporter/ receptor	AT5G17020	XPO1A	5594904	5602467	+	exportin 1A	1.276	cellular component organization or biogenesis; cellular process; developmental process; establishment of localization; growth; localization; multi-organism process; multicellular organismal process; reproduction; reproductive process; single-organism process;	receptor activity; transporter activity;	cell; cell part; macromolecular complex; membrane; membrane part; organelle; organelle part;	K14290	RNA transport; Ribosome biogenesis in eukaryotes;	IPR001494;IPR011989;IPR016024;IPR014877;IPR013598;	Importin-beta, N-terminal domain; Armadillo-like helical; Armadillo-type fold; CRM1 C-terminal domain; Exportin-1/Importin-beta-like;
IPI00521230	Q9FM76,Q8GY86,Q8LC55	AT5G55620 unknown protein	AT5G55620	-	22530373	22530678	+	hypothetical protein	1.445	cellular process; response to stimulus; single-organism process;
IPI00546974	F4IPJ1	AT2G17930 binding / inositol or phosphatidylinositol kinase/ phosphotransferase, alcohol group as acceptor	AT2G17930	-	7784455	7802230	-	phosphatidylinositol 3- and 4-kinase family protein with FAT domain	1.415		catalytic activity;		K08874		IPR011989;IPR016024;IPR014009;IPR000403;IPR003151;IPR011009;IPR003152;	Armadillo-like helical; Armadillo-type fold; PIK-related kinase; Phosphatidylinositol 3-/4-kinase, catalytic domain; PIK-related kinase, FAT; Protein kinase-like domain; PIK-related kinase, FATC;
IPI00536800	Q94B35	HDR Chloroplast 1-hydroxy-2-methyl-butenyl 4-diphosphate reductase	AT4G34350	HDR	16428681	16431038	-	4-hydroxy-3-methylbut-2-enyl diphosphate reductase	1.556	cellular process; metabolic process;	binding; catalytic activity;	cell; cell part; organelle; organelle part;	K03527	Metabolic pathways; Biosynthesis of secondary metabolites; Terpenoid backbone biosynthesis;
IPI00527708	Q9XGM1,Q0WWD3	AT3G58730 V-type proton ATPase subunit D	AT3G58730	-	21718495	21719280	-	V-type proton ATPase subunit D	2.172	establishment of localization; localization; single-organism process;	catalytic activity; transporter activity;	cell; cell part; membrane; organelle; organelle part;	K02149	Metabolic pathways; Phagosome; Oxidative phosphorylation;
IPI00520863	Q9ZUP2	AT2G19490 DNA repair protein recA homolog 3, mitochondrial	AT2G19490	-	8441732	8444006	+	recA DNA recombination family protein	2.196	cellular process; metabolic process; response to stimulus; single-organism process;	binding; catalytic activity;	cell; cell part; organelle;	K03553	Homologous recombination;	IPR027417;IPR020587;IPR023400;IPR020588;IPR003593;	P-loop containing nucleoside triphosphate hydrolase; DNA recombination/repair protein RecA, monomer-monomer interface; DNA recombination and repair protein RecA, C-terminal; DNA recombination/repair protein RecA/RadB, ATP-binding domain; AAA+ ATPase domain;
IPI00524759	P94072	GER3 Germin-like protein subfamily 3 member 3	AT5G20630	GER3	6975315	6975950	-	germin-like protein subfamily 3 member 3	1.057	response to stimulus;	binding; nutrient reservoir activity;	cell; cell part; extracellular matrix; extracellular region; organelle;			IPR006045;IPR011051;IPR014710;	Cupin 1; RmlC-like cupin domain; RmlC-like jelly roll fold;
IPI00525291	Q9FKL6	AT5G57580 calmodulin-binding protein	AT5G57580	-	23314994	23317683	-	Calmodulin-binding protein	1.41
IPI00549149	Q56YN8	TTN7 SMC3 protein	AT2G27170	TTN7	11609319	11617064	-	structural maintenance of chromosome 3	1.308	cellular component organization or biogenesis; cellular process; single-organism process;	binding;	cell; cell junction; cell part; macromolecular complex; membrane-enclosed lumen; organelle; organelle part; symplast;	K06669		IPR027417;IPR010935;IPR003395;	P-loop containing nucleoside triphosphate hydrolase; SMCs flexible hinge; RecF/RecN/SMC, N-terminal;
IPI00532400	Q9ZW93,F4HRS0,B0ZC89,B0ZC86,Q0WPN9,Q84UF4,B0ZC48,Q84UF6,B0ZC77,B0ZC62,B0ZC49,Q84JB0,B0ZC56,B0ZC71,B0ZC50,Q84UF7,Q84JY5,Q84UF8,Q84UF5	SWEETIE SWEETIE (SWEETIE); binding	AT1G67140	SWEETIE	25101016	25117372	-	HEAT repeat-containing protein	1.224						IPR011989;IPR016024;	Armadillo-like helical; Armadillo-type fold;
IPI00533489	Q9CAF3,Q9LPN5	VPS60.1 VPS60.1	AT3G10640	VPS60.1	3323501	3324905	-	vacuolar protein sorting protein 60.1	1.547	establishment of localization; localization;			K12198	Endocytosis;
IPI00529719	O80786	MCM5 minichromosome maintenance family protein / MCM family protein	AT2G07690	MCM5	3523379	3527388	-	minichromosome maintenance protein 5	2.41	cellular process; metabolic process; single-organism process;	binding;	cell; cell part; organelle;	K02209	DNA replication;	IPR027417;IPR012340;	P-loop containing nucleoside triphosphate hydrolase; Nucleic acid-binding, OB-fold;
IPI00540967	P56798	RPS3 30S ribosomal protein S3, chloroplastic	#N/A	#N/A	#N/A	#N/A	#N/A	#N/A	1.145	cellular process; metabolic process;	binding; structural molecule activity;	cell; cell part; macromolecular complex; organelle; organelle part;	K02982	Ribosome;	IPR009019;IPR015946;IPR001351;IPR004044;	K homology domain, prokaryotic type; K homology domain-like, alpha/beta; Ribosomal protein S3, C-terminal; K Homology domain, type 2;
IPI00523242	C0Z2S7,Q38890	GH9A1 Endoglucanase 25	AT5G49720	GH9A1	20197765	20200168	-	endo-1,4-beta-D-glucanase	1.035	cellular component organization or biogenesis; cellular process; developmental process; growth; metabolic process; multicellular organismal process; response to stimulus; single-organism process;	catalytic activity;	cell; cell part; membrane; membrane part; organelle;			IPR008928;IPR012341;	Six-hairpin glycosidase-like; Six-hairpin glycosidase;
IPI00532025	Q0WMF7,Q93ZM8,P20431,B7ZEI0	HA3 ATPase 3, plasma membrane-type	AT5G57350	HA3	23231208	23236381	-	H(+)-ATPase 3	1.24	cellular process; establishment of localization; localization; metabolic process; single-organism process;	binding; catalytic activity; transporter activity;	cell; cell junction; cell part; membrane; membrane part; symplast;	K01535	Oxidative phosphorylation;	IPR023299;IPR008250;IPR023298;IPR023214;IPR004014;	P-type ATPase, cytoplasmic domain N; P-type ATPase, A domain; P-type ATPase, transmembrane domain; HAD-like domain; Cation-transporting P-type ATPase, N-terminal;
IPI00524659	Q0WL22,Q0WLR7,Q0WKX4,Q682S0	RPT2 Root phototropism protein 2	AT2G30520	RPT2	13002920	13005573	-	Root phototropism protein 2	1.098	biological regulation; cellular process; metabolic process; multicellular organismal process; regulation of biological process; response to stimulus; signaling; single-organism process;	molecular transducer activity;	cell; cell part; organelle;			IPR011333;IPR013069;IPR000210;IPR027356;	BTB/POZ fold; BTB/POZ; BTB/POZ-like; NPH3 domain;
IPI00535779	Q940C8,Q0WWY6,F4J3R7	AT3G10420 sporulation protein-related	AT3G10420	-	3239307	3242274	+	protein seedling plastid development 1	1.663		binding; catalytic activity;	cell; cell part; organelle;			IPR027417;IPR003593;	P-loop containing nucleoside triphosphate hydrolase; AAA+ ATPase domain;
IPI00547670	Q9FJT8,Q1JPN3	HAG2 Histone acetyltransferase type B catalytic subunit	AT5G56740	HAG2	22953009	22955577	-	histone acetyltransferase type B catalytic subunit	1.276	biological regulation; cellular process; metabolic process; negative regulation of biological process; regulation of biological process; single-organism process;	catalytic activity;	cell; cell part; organelle;	K11303		IPR000182;IPR016181;IPR019467;	GNAT domain; Acyl-CoA N-acyltransferase; Histone acetyl transferase HAT1 N-terminal;
IPI00531058	Q8LAN7,Q9FID2	AT5G39080 transferase family protein	AT5G39080	-	15641681	15643072	+	HXXXD-type acyl-transferase-like protein	1.197		catalytic activity;				IPR023213;	Chloramphenicol acetyltransferase-like domain;
IPI00540216	Q56Z17,Q9LD43	CAC3 Acetyl-coenzyme A carboxylase carboxyl transferase subunit alpha, chloroplastic	AT2G38040	CAC3	15917612	15920749	+	acetyl-coenzyme A carboxylase carboxyl transferase subunit alpha	1.128	cellular process; metabolic process;	binding; catalytic activity;	cell; cell part; macromolecular complex; membrane; organelle; organelle part;	K01962	Metabolic pathways; Propanoate metabolism; Fatty acid biosynthesis; Pyruvate metabolism; Carbon metabolism; Biosynthesis of secondary metabolites; Fatty acid metabolism;	IPR011763;	Acetyl-coenzyme A carboxyltransferase, C-terminal;
IPI00657061	Q6XJG8	RPN1B 26S proteasome non-ATPase regulatory subunit 2 1B	AT4G28470	RPN1B	14067082	14072357	-	26S proteasome non-ATPase regulatory subunit 2 1B	0.866	biological regulation; metabolic process; regulation of biological process;	enzyme regulator activity;	cell; cell part; macromolecular complex;	K03028	Proteasome;	IPR011989;IPR016024;	Armadillo-like helical; Armadillo-type fold;
IPI00524102	Q9SIU2	ABH1 Nuclear cap-binding protein subunit 1	AT2G13540	ABH1	5637053	5642813	+	nuclear cap-binding protein subunit 1	1.229	biological regulation; cellular process; developmental process; metabolic process; multicellular organismal process; negative regulation of biological process; regulation of biological process; reproduction; reproductive process; response to stimulus; single-organism process;	binding;	cell; cell part; organelle;	K12882	mRNA surveillance pathway; RNA transport; Spliceosome;	IPR015174;IPR003890;IPR016024;IPR015172;IPR016021;	MIF4G-like, type 2; MIF4G-like, type 3; Armadillo-type fold; MIF4G-like, type 1; MIF4-like, type 1/2/3;
IPI00518824	Q8RXV9,F4JU25	AT4G20020 unknown protein	AT4G20020	-	10844360	10846085	-	multiple organellar RNA editing factor 1	1.073
IPI00524684	Q8H0V6	GCN3 ABC transporter F family member 3	AT1G64550	GCN3	23968850	23973369	+	general control non-repressible 3	2.307	cellular process; metabolic process; multi-organism process; response to stimulus;	binding; catalytic activity; transporter activity;	cell; cell part;	K06158		IPR027417;IPR003593;IPR003439;	P-loop containing nucleoside triphosphate hydrolase; AAA+ ATPase domain; ABC transporter-like;
IPI00517770	P25853	BAM5 Isoform 2 of Beta-amylase 5	AT4G15210	BAM5	8666734	8669357	-	beta-amylase 5	0.806	cellular process; metabolic process; multi-organism process; response to stimulus;	binding; catalytic activity;	cell; cell part;			IPR013781;IPR017853;	Glycoside hydrolase, catalytic domain; Glycoside hydrolase, superfamily;
IPI00529968	Q1LYX3,Q8LE10	AT5G42560 HVA22-like protein i	AT5G42560	-	17015573	17016969	+	Abscisic acid-responsive (TB2/DP1, HVA22) family protein	1.464
IPI00540258	Q9LFU5	AT5G15810 N2,N2-dimethylguanosine tRNA methyltransferase family protein	AT5G15810	-	5157798	5161121	+	N2,N2-dimethylguanosine tRNA methyltransferase	1.049		binding; catalytic activity;		K00555
IPI00539595	Q9C9C6	AT1G74060 60S ribosomal protein L6-2	AT1G74060	-	27850033	27851299	-	60S ribosomal protein L6-2	1.054	cellular process; metabolic process;	structural molecule activity;	cell; cell part; macromolecular complex; membrane-enclosed lumen; organelle; organelle part;	K02934	Ribosome;	IPR014722;IPR008991;IPR005568;	Ribosomal protein L2 domain 2; Translation protein SH3-like domain; Ribosomal protein L6, N-terminal;
IPI00545781	Q9M2K5	AT3G58110 unknown protein	AT3G58110	-	21516775	21519129	+	hypothetical protein	1.157
IPI00521119	O48947	CESA2 Cellulose synthase A catalytic subunit 2 [UDP-forming]	AT4G39350	CESA2	18297078	18301890	+	cellulose synthase A catalytic subunit 2 [UDP-forming]	1.014	cellular process; metabolic process;	binding; catalytic activity;	cell; cell part; membrane; membrane part;	K10999		IPR013083;IPR001841;	Zinc finger, RING/FYVE/PHD-type; Zinc finger, RING-type;
IPI00532650	Q9SL80	AT2G20010 unknown protein	AT2G20010	-	8637977	8641184	-	hypothetical protein	1.36						IPR014770;IPR014772;	Munc13 homology 1; Mammalian uncoordinated homology 13, domain 2;
IPI00535064	Q5EAI5,Q9C5S1	MKP1 MKP1 (MITOGEN-ACTIVATED PROTEIN KINASE PHOSPHATASE 1); MAP kinase tyrosine/serine/threonine phosphatase	AT3G55270	MKP1	20496775	20499408	+	mitogen-activated protein kinase phosphatase 1	1.394	cellular process; metabolic process; response to stimulus;	catalytic activity;	cell; cell part;			IPR000387;IPR000340;IPR020422;	Protein-tyrosine/Dual specificity phosphatase; Dual specificity phosphatase, catalytic domain; Dual specificity phosphatase, subgroup, catalytic domain;
IPI00539260	F4JVN6,Q8L640	TPP2 TPP2 (TRIPEPTIDYL PEPTIDASE II); tripeptidyl-peptidase	AT4G20850	TPP2	11160935	11169889	-	tripeptidyl peptidase II	1.454	metabolic process;	catalytic activity;	cell; cell part; macromolecular complex; membrane; organelle; organelle part;	K01280		IPR022229;IPR000209;	Peptidase S8A, tripeptidyl peptidase II; Peptidase S8/S53 domain;
IPI00523211	Q94JU3	FUS5 Isoform 1 of COP9 signalosome complex subunit 7	AT1G02090	FUS5	387479	389568	-	COP9 signalosome complex subunit 7	1.423	biological regulation; cellular component organization or biogenesis; cellular process; developmental process; metabolic process; multicellular organismal process; regulation of biological process; response to stimulus; signaling; single-organism process;		cell; cell part; macromolecular complex; organelle; organelle part;	K12180		IPR000717;	Proteasome component (PCI) domain;
IPI00548618	P0DH99,Q56YZ4,B9DI33,Q8W4H7,Q8GTY0,Q0WL56	AT1G07930;AT1G07940;AT5G60390;AT1G07920 Elongation factor 1-alpha	AT5G60390	-	24289226	24290675	+	elongation factor 1-alpha 4	2.271	cellular process; metabolic process; response to stimulus;	binding; catalytic activity;	cell; cell junction; cell part; membrane; membrane-enclosed lumen; organelle; organelle part; symplast;	K03231	RNA transport;	IPR027417;IPR004161;IPR009000;IPR000795;IPR009001;IPR004160;	P-loop containing nucleoside triphosphate hydrolase; Translation elongation factor EFTu/EF1A, domain 2; Translation protein, beta-barrel domain; Elongation factor, GTP-binding domain; Translation elongation factor EF1A/initiation factor IF2gamma, C-terminal; Translation elongation factor EFTu/EF1A, C-terminal;
IPI00534033	P49227	RPL5B 60S ribosomal protein L5-2	AT5G39740	RPL5B	15903365	15905185	+	60S ribosomal protein L5-2	0.763	cellular process; developmental process; metabolic process; multicellular organismal process; single-organism process;	binding; structural molecule activity;	cell; cell part; macromolecular complex; membrane; membrane-enclosed lumen; organelle; organelle part;	K02932	Ribosome;	IPR025607;	Ribosomal protein L5 eukaryotic/L18 archaeal, C-terminal;
IPI00546302	Q9M2U7,Q8L934	AT3G54400 aspartyl protease family protein	AT3G54400	-	20140291	20142599	-	aspartyl protease family protein	1.255	metabolic process;	binding; catalytic activity;	cell; cell part; extracellular region; organelle;			IPR021109;	Aspartic peptidase domain;
IPI00524577	Q93VG5,Q56ZZ8	AT5G20290 40S ribosomal protein S8-1	AT5G20290	-	6851695	6853012	-	40S ribosomal protein S8-1	0.519	cellular component organization or biogenesis; cellular process; metabolic process;	structural molecule activity;	cell; cell junction; cell part; macromolecular complex; membrane; membrane-enclosed lumen; organelle; organelle part; symplast;	K02995	Ribosome;
IPI00538638	Q9LIS3	GAE6 UDP-glucuronate 4-epimerase 6	AT3G23820	GAE6	8603645	8605027	+	UDP-D-glucuronate 4-epimerase 6	1.685	cellular process; metabolic process;	binding; catalytic activity;	cell; cell part; membrane; membrane part; organelle; organelle part;	K08679	Metabolic pathways; Starch and sucrose metabolism; Amino sugar and nucleotide sugar metabolism;	IPR016040;IPR001509;	NAD(P)-binding domain; NAD-dependent epimerase/dehydratase;
IPI00548989	B9DHI0,Q9SGT7	NOP56 NOP56	AT1G56110	NOP56	20984544	20986893	-	nucleolar protein NOP56-like protein	1.633			cell; cell junction; cell part; membrane-enclosed lumen; organelle; organelle part; symplast;	K14564	Ribosome biogenesis in eukaryotes;	IPR012974;IPR002687;IPR012976;	NOP5, N-terminal; Nop domain; NOSIC;
IPI00531742	Q0WRS4,F4JFN3,Q9S7E7	Hsp89.1 Putative heat-shock protein	AT3G07770	Hsp89.1	2479611	2483970	+	HEAT SHOCK PROTEIN 89.1	1.335	cellular process; metabolic process; response to stimulus;	binding;	cell; cell part; organelle; organelle part;	K09487	Plant-pathogen interaction; Protein processing in endoplasmic reticulum;	IPR020568;IPR003594;IPR020575;	Ribosomal protein S5 domain 2-type fold; Histidine kinase-like ATPase, ATP-binding domain; Heat shock protein Hsp90, N-terminal;
IPI00537871	Q56WK7,Q43727	G6PD1 Glucose-6-phosphate 1-dehydrogenase 1, chloroplastic	AT5G35790	G6PD1	13956879	13959686	-	glucose-6-phosphate dehydrogenase 1	1.218	cellular process; metabolic process;	binding; catalytic activity;	cell; cell part; organelle; organelle part;	K00036	Metabolic pathways; Glutathione metabolism; Pentose phosphate pathway; Carbon metabolism; Biosynthesis of secondary metabolites;	IPR022674;IPR016040;IPR022675;	Glucose-6-phosphate dehydrogenase, NAD-binding; NAD(P)-binding domain; Glucose-6-phosphate dehydrogenase, C-terminal;
IPI00544441	Q9ZV56,Q42555	CCT1 cholinephosphate cytidylyltransferase, putative / phosphorylcholine transferase, putative / CTP:phosphocholine cytidylyltransferase, putative	AT2G32260	CCT1	13697645	13700241	+	phosphorylcholine cytidylyltransferase	1.369	cellular process; metabolic process;	catalytic activity;		K00968	Metabolic pathways; Glycerophospholipid metabolism;	IPR004821;IPR014729;	Cytidyltransferase-like domain; Rossmann-like alpha/beta/alpha sandwich fold;
IPI00522643	Q8S8L7	YLS5 YLS5	AT2G38860	YLS5	16233629	16235207	-	protease I (pfpI)-like protein YLS5	1.386	cellular process; metabolic process;	catalytic activity;				IPR002818;	ThiJ/PfpI;
IPI00538024	Q9SRY4	LPA1 LPA1 (LOW PSII ACCUMULATION1); binding	AT1G02910	LPA1	655749	658125	-	protein LOW PSII ACCUMULATION1	1.489	cellular component organization or biogenesis; cellular process; metabolic process;		cell; cell part; organelle;			IPR013026;IPR011990;	Tetratricopeptide repeat-containing domain; Tetratricopeptide-like helical;
IPI00541632	Q67Y99	AT2G03390 uvrB/uvrC motif-containing protein	AT2G03390	-	1030635	1032354	-	uvrB/uvrC motif-containing protein	1.221		binding;	cell; cell part; organelle;			IPR011722;IPR001943;	Hemimethylated DNA-binding domain; UVR domain;
IPI00545546	Q8VY70	AT1G62780 unknown protein	AT1G62780	-	23249349	23251066	-	hypothetical protein	1.91			cell; cell part; organelle; organelle part;
IPI00516457	Q38896	GRP2B Glycine-rich protein 2b	AT2G21060	GRP2B	9036983	9037588	-	glycine-rich protein 2B	2.123	biological regulation; cellular process; developmental process; metabolic process; multicellular organismal process; regulation of biological process; reproduction; reproductive process; response to stimulus; single-organism process;	binding;	cell; cell part; membrane-enclosed lumen; organelle; organelle part;			IPR012340;IPR002059;IPR001878;IPR011129;	Nucleic acid-binding, OB-fold; Cold-shock protein, DNA-binding; Zinc finger, CCHC-type; Cold shock protein;
IPI00547025	P56797	RPS2 30S ribosomal protein S2, chloroplastic	#N/A	#N/A	#N/A	#N/A	#N/A	#N/A	1.035	cellular process; metabolic process;	structural molecule activity;	cell; cell part; macromolecular complex; organelle; organelle part;	K02967	Ribosome;	IPR023591;	Ribosomal protein S2, flavodoxin-like domain;
IPI00519808	O65370	AT1G12080 unknown protein	AT1G12080	-	4084289	4084888	+	vacuolar calcium-binding protein-like protein	0.807
IPI00526659	Q0WL52	NPY5 BTB/POZ domain-containing protein NPY5	AT4G37590	NPY5	17663080	17665299	-	phototropic-responsive NPH3 family protein	1.085	biological regulation; cellular process; developmental process; metabolic process; multicellular organismal process; regulation of biological process; reproduction; reproductive process; response to stimulus; signaling; single-organism process;	molecular transducer activity;	cell; cell part;			IPR011333;IPR013069;IPR000210;IPR027356;	BTB/POZ fold; BTB/POZ; BTB/POZ-like; NPH3 domain;
IPI00526569	Q9LXU4	AT5G12950 catalytic	AT5G12950	-	4093117	4096806	+	hypothetical protein	1.02	metabolic process;	catalytic activity;	cell; cell part; organelle;	K09955		IPR008928;IPR012341;	Six-hairpin glycosidase-like; Six-hairpin glycosidase;
IPI00534383	Q8W108	ATARD2 1,2-dihydroxy-3-keto-5-methylthiopentene dioxygenase 3	AT4G14710	ATARD2	8424897	8426360	-	1,2-dihydroxy-3-keto-5-methylthiopentene dioxygenase 3	1.122	cellular process; metabolic process;	binding; catalytic activity;	cell; cell part; organelle;	K08967	Metabolic pathways; Cysteine and methionine metabolism;	IPR011051;IPR014710;	RmlC-like cupin domain; RmlC-like jelly roll fold;
IPI00542113	Q949P2	AT5G10540 peptidase M3 family protein / thimet oligopeptidase family protein	AT5G10540	-	3328119	3332462	+	zincin-like metalloproteases family protein	1.338	metabolic process; response to stimulus;	binding; catalytic activity;	cell; cell part; extracellular region; organelle;	K01414		IPR024079;IPR024077;IPR024080;	Metallopeptidase, catalytic domain; Neurolysin/Thimet oligopeptidase, domain 2; Neurolysin/Thimet oligopeptidase, N-terminal;
IPI00521831	P29976	DHS1 Phospho-2-dehydro-3-deoxyheptonate aldolase 1, chloroplastic	AT4G39980	DHS1	18539654	18541832	+	3-deoxy-D-arabino-heptulosonate 7-phosphate synthase 1	1.755	cellular process; metabolic process; response to stimulus;	catalytic activity;	cell; cell part; organelle;	K01626	Metabolic pathways; Biosynthesis of amino acids; Phenylalanine, tyrosine and tryptophan biosynthesis; Biosynthesis of secondary metabolites;
IPI00542534	Q9LZ66	SIR SIR; sulfite reductase (ferredoxin)/ sulfite reductase	AT5G04590	SIR	1319404	1322298	+	sulfite reductase	5.031	biological regulation; cellular component organization or biogenesis; cellular process; metabolic process; negative regulation of biological process; regulation of biological process; response to stimulus;	binding; catalytic activity;	cell; cell part; extracellular region; membrane; nucleoid; organelle; organelle part;	K00392	Metabolic pathways; Sulfur metabolism;	IPR005117;IPR006067;	Nitrite/Sulfite reductase ferredoxin-like domain; Nitrite/sulphite reductase 4Fe-4S domain;
IPI00523353	F4J117	LSF1 5~-AMP-activated protein kinase beta-1 subunit-related	AT3G01510	LSF1	198855	201682	-	phosphoglucan phosphatase LSF1	1.063	cellular process; metabolic process;	catalytic activity;	cell; cell part; organelle; organelle part;			IPR014756;IPR000340;IPR001478;IPR020422;	Immunoglobulin E-set; Dual specificity phosphatase, catalytic domain; PDZ domain; Dual specificity phosphatase, subgroup, catalytic domain;
IPI00542163	F4IAG2	SS3 ATSS3 (starch synthase 3); starch synthase/ transferase, transferring glycosyl groups	AT1G11720	SS3	3951597	3956840	+	starch synthase 3	1.233	cellular process; metabolic process;	binding; catalytic activity;	cell; cell part; organelle;			IPR001296;IPR005085;IPR013534;	Glycosyl transferase, family 1; Carbohydrate binding module family 25; Starch synthase, catalytic domain;
IPI00524165	Q9FRR1	PRA1.E PRA1 family protein E	AT1G08770	PRA1.E	2808933	2809562	+	PRA1-like protein E	1.172	establishment of localization; localization;		cell; cell part; membrane; membrane part; organelle; organelle part;
IPI00517776	Q9TJZ2,Q9TJZ1,P56763	RPOC1 DNA-directed RNA polymerase subunit beta~	#N/A	#N/A	#N/A	#N/A	#N/A	#N/A	1.274	cellular process; metabolic process;	binding; catalytic activity;	cell; cell part; organelle;	K03046	Metabolic pathways; RNA polymerase; Purine metabolism; Pyrimidine metabolism;	IPR007066;IPR006592;IPR007080;IPR000722;	RNA polymerase Rpb1, domain 3; RNA polymerase, N-terminal; RNA polymerase Rpb1, domain 1; RNA polymerase, alpha subunit;
IPI00522819	Q84JW1	PEX11E Peroxisomal membrane protein 11E	AT3G61070	PEX11E	22604873	22606159	-	peroxisomal membrane protein 11E	1.345	biological regulation; cellular component organization or biogenesis; cellular process; rhythmic process; single-organism process;	binding;	cell; cell part; membrane; membrane part; organelle; organelle part;
IPI00539203	Q9LSL3,Q94AM1	AT5G65620 peptidase M3 family protein / thimet oligopeptidase family protein	AT5G65620	-	26221951	26225784	+	zincin-like metalloproteases family protein	1.312	metabolic process;	binding; catalytic activity;	cell; cell part; organelle; organelle part;	K01414		IPR024079;IPR024077;IPR024080;	Metallopeptidase, catalytic domain; Neurolysin/Thimet oligopeptidase, domain 2; Neurolysin/Thimet oligopeptidase, N-terminal;
IPI00526256	Q84VW8,Q9M2T8,Q0WME3,Q56WF9,F4IWV2	AT3G55410 2-oxoglutarate dehydrogenase E1 component, putative / oxoglutarate decarboxylase, putative / alpha-ketoglutaric dehydrogenase, putative	AT3G55410	-	20541897	20545728	+	2-oxoglutarate dehydrogenase, E1 component	1.031	cellular process; metabolic process;	binding; catalytic activity;	cell; cell part; organelle;	K00164	Lysine degradation; Tryptophan metabolism; Metabolic pathways; Citrate cycle (TCA cycle); Carbon metabolism; Biosynthesis of secondary metabolites;	IPR005475;IPR001017;	Transketolase-like, pyrimidine-binding domain; Dehydrogenase, E1 component;
IPI00532735	Q84WV1	AT5G26360 chaperonin, putative	AT5G26360	-	9255561	9258891	-	TCP-1/cpn60 chaperonin family protein	1.386	cellular process; metabolic process;	binding;	cell; cell part;	K09495		IPR027409;IPR027413;IPR027410;	GroEL-like apical domain; GroEL-like equatorial domain; TCP-1-like chaperonin intermediate domain;
IPI00525010	Q9LVA0	BAG7 ATBAG7 (ARABIDOPSIS THALIANA BCL-2-ASSOCIATED ATHANOGENE 7); calmodulin binding	AT5G62390	BAG7	25052377	25054170	-	BCL-2-associated athanogene 7	1.193	cellular process; metabolic process; response to stimulus; single-organism process;		cell; cell junction; cell part; membrane; organelle; symplast;
IPI00527048	Q9FZD1	AT1G26460 Pentatricopeptide repeat-containing protein At1g26460, mitochondrial	AT1G26460	-	9151816	9154407	+	pentatricopeptide repeat-containing protein	1.755			cell; cell part; organelle;			IPR011990;	Tetratricopeptide-like helical;
IPI00544824	Q9XI21	AT1G15480 Pentatricopeptide repeat-containing protein At1g15480, mitochondrial	AT1G15480	-	5318307	5320422	+	pentatricopeptide repeat-containing protein	1.218			cell; cell part; organelle;			IPR011990;	Tetratricopeptide-like helical;
IPI00520787	Q9LS25	AT5G46580 Pentatricopeptide repeat-containing protein At5g46580, chloroplastic	AT5G46580	-	18897510	18899645	-	pentatricopeptide repeat-containing protein	1.381			cell; cell part; organelle;			IPR002625;IPR011990;	Smr protein/MutS2 C-terminal; Tetratricopeptide-like helical;
IPI00530452	Q9C698	AT1G47900 Filament-like plant protein 6	AT1G47900	-	17647340	17651035	-	hypothetical protein	1.385			cell; cell part; membrane;
IPI00522326	Q9SJ36	AT2G05220 40S ribosomal protein S17-2	AT2G05220	-	1894757	1895179	-	40S ribosomal protein S17-2	3.026	cellular component organization or biogenesis; cellular process; metabolic process; single-organism process;	structural molecule activity;	cell; cell part; macromolecular complex; organelle; organelle part;	K02962	Ribosome;
IPI00523691	Q8RXM9,Q8GUM6,Q56WR4,F4I420,Q9SRD2	AT1G76810 eukaryotic translation initiation factor 2 family protein / eIF-2 family protein	AT1G76810	-	28831366	28836310	-	eukaryotic translation initiation factor 2 (eIF-2) family protein	1.17	cellular process; metabolic process;	binding; catalytic activity;	cell; cell part; membrane;	K03243	RNA transport;	IPR027417;IPR005225;IPR004161;IPR023115;IPR009000;IPR000795;	P-loop containing nucleoside triphosphate hydrolase; Small GTP-binding protein domain; Translation elongation factor EFTu/EF1A, domain 2; Translation initiation factor IF- 2, domain 3; Translation protein, beta-barrel domain; Elongation factor, GTP-binding domain;
IPI00536718	Q8LEV8,Q9SIZ2	AT2G40290 eukaryotic translation initiation factor 2 subunit 1, putative / eIF-2A, putative / eIF-2-alpha, putative	AT2G40290	-	16829030	16830889	-	Eukaryotic translation initiation factor 2 subunit 1	1.904		binding;	cell; cell part; macromolecular complex; organelle;			IPR022967;IPR012340;IPR024055;IPR024054;IPR003029;	RNA-binding domain, S1; Nucleic acid-binding, OB-fold; Translation initiation factor 2, alpha subunit, C-terminal; Translation initiation factor 2, alpha subunit, middle domain; Ribosomal protein S1, RNA-binding domain;
IPI00517324	Q9SGS4	CDSP32 Thioredoxin-like protein CDSP32, chloroplastic	AT1G76080	CDSP32	28548063	28549348	-	thioredoxin-like protein CDSP32	1.92	biological regulation; cellular process; metabolic process; regulation of biological process; response to stimulus; single-organism process;	catalytic activity; electron carrier activity;	cell; cell part; organelle; organelle part;			IPR012336;IPR013766;	Thioredoxin-like fold; Thioredoxin domain;
IPI00536174	Q944A9	NPSN11 Novel plant SNARE 11	AT2G35190	NPSN11	14831087	14832979	+	novel plant SNARE 11	0.931	cellular process; establishment of localization; localization; single-organism process;	binding;	cell; cell part; membrane; membrane part;	K08494		IPR000727;	Target SNARE coiled-coil domain;
IPI00516837	Q8VZF8,F4HVW5	VAD1 VAD1	AT1G02120	VAD1	395761	399720	+	protein Vascular Associated Death1	1.243	biological regulation; cellular process; multi-organism process; negative regulation of biological process; regulation of biological process; response to stimulus; single-organism process;		cell; cell part; organelle;			IPR004182;	GRAM domain;
IPI00546691	Q41970,P31167,Q42264,Q0WVD8,C0Z2I5,B9DI48,Q42267,Q56ZI7	AAC1 ADP,ATP carrier protein 1, mitochondrial	AT3G08580	AAC1	2605706	2607030	-	ADP,ATP carrier protein 1	1.602	cellular process; establishment of localization; localization; single-organism process;	binding; transporter activity;	cell; cell part; membrane; membrane part; membrane-enclosed lumen; organelle; organelle part;	K05863		IPR023395;	Mitochondrial carrier domain;
IPI00521273	Q9FKI4	AT5G13780 GCN5-related N-acetyltransferase, putative	AT5G13780	-	4447610	4448603	-	peptide alpha-N-acetyltransferase	0.808		catalytic activity;		K00670		IPR000182;IPR016181;	GNAT domain; Acyl-CoA N-acyltransferase;
IPI00545851	Q8L5A7	ST2A ST2A (SULFOTRANSFERASE 2A); hydroxyjasmonate sulfotransferase/ sulfotransferase	AT5G07010	ST2A	2174960	2176039	-	sulfotransferase 2A	1.436	cellular process; metabolic process; response to stimulus;	catalytic activity;	cell; cell part;			IPR000863;IPR027417;	Sulfotransferase domain; P-loop containing nucleoside triphosphate hydrolase;
IPI00536271	Q501F4,Q0WTF1,Q9LHE6	AT3G19990 Putative uncharacterized protein	AT3G19990	-	6965671	6967102	+	hypothetical protein	1.645			cell; cell part; organelle; organelle part;
IPI00543641	O81645	VLN3 Villin-3	AT3G57410	VLN3	21243615	21249809	-	villin 3	2.367	biological regulation; cellular component organization or biogenesis; cellular process; negative regulation of biological process; regulation of biological process; single-organism process;	binding;	cell; cell part; organelle;			IPR003128;IPR007123;	Villin headpiece; Gelsolin domain;
IPI00521649	P24100	CDC2 Cyclin-dependent kinase A-1	AT3G48750	CDC2	18072238	18074296	+	cyclin-dependent kinase A-1	1.12	biological regulation; cellular component organization or biogenesis; cellular process; developmental process; metabolic process; multicellular organismal process; positive regulation of biological process; regulation of biological process; reproduction; reproductive process; response to stimulus; single-organism process;	binding; catalytic activity;	cell; cell part; macromolecular complex; membrane; organelle; organelle part;	K02206		IPR000719;IPR011009;IPR002290;	Protein kinase domain; Protein kinase-like domain; Serine/threonine- / dual specificity protein kinase, catalytic domain;
IPI00519016	Q9ZVI9	PECT1 PECT1 (PHOSPHORYLETHANOLAMINE CYTIDYLYLTRANSFERASE 1); ethanolamine-phosphate cytidylyltransferase	AT2G38670	PECT1	16168979	16171680	+	ethanolamine-phosphate cytidylyltransferase	1.123	cellular process; metabolic process;	catalytic activity;	cell; cell part; membrane; membrane part; organelle; organelle part;	K00967	Metabolic pathways; Glycerophospholipid metabolism;	IPR004821;IPR014729;	Cytidyltransferase-like domain; Rossmann-like alpha/beta/alpha sandwich fold;
IPI00520856	Q9SCN8	AT3G53230 Cell division control protein 48 homolog D	AT3G53230	-	19723416	19726489	+	cell division control protein 48-D	2.1	biological regulation; cellular process; establishment of localization; localization; metabolic process; positive regulation of biological process; regulation of biological process; response to stimulus; single-organism process;	binding; catalytic activity;	cell; cell part; membrane; membrane-enclosed lumen; organelle; organelle part;	K13525	Protein processing in endoplasmic reticulum;	IPR027417;IPR003338;IPR004201;IPR009010;IPR003593;IPR003959;	P-loop containing nucleoside triphosphate hydrolase; CDC48, N-terminal subdomain; CDC48, domain 2; Aspartate decarboxylase-like domain; AAA+ ATPase domain; ATPase, AAA-type, core;
IPI00518571	Q0WMT6,Q9LX10	AT5G10200 binding	AT5G10200	-	3202378	3204367	+	ARM-repeat/tetratricopeptide repeat-like protein	1.299			cell; cell part; membrane;			IPR011989;IPR016024;IPR011990;	Armadillo-like helical; Armadillo-type fold; Tetratricopeptide-like helical;
IPI00533300	Q8W101,Q9SRX2	emb2386 60S ribosomal protein L19-1	AT1G02780	emb2386	608120	609391	-	60S ribosomal protein L19-1	1.276	cellular process; metabolic process;	structural molecule activity;	cell; cell junction; cell part; macromolecular complex; membrane; membrane-enclosed lumen; organelle; organelle part; symplast;	K02885	Ribosome;	IPR015974;IPR015972;IPR000196;	Ribosomal protein L19/L19e, domain 3; Ribosomal protein L19/L19e, domain 1; Ribosomal protein L19/L19e domain;
IPI00544432	Q67YC1,Q9FMV9,Q9FMW0,Q84W56	emb2746 emb2746 (embryo defective 2746); DNA binding / catalytic/ hydrolase	AT5G63420	emb2746	25400515	25405807	+	RNA-metabolising metallo-beta-lactamase family protein	0.876		binding; catalytic activity;	cell; cell part; organelle;			IPR009057;IPR001279;IPR011108;IPR001005;IPR017877;	Homeodomain-like; Beta-lactamase-like; RNA-metabolising metallo-beta-lactamase; SANT/Myb domain; Myb-like domain;
IPI00525207	D9I8D9,Q9FG35,Q8LEF8	TBR unknown protein	AT5G06700	TBR	2063638	2065810	+	hypothetical protein	1.077	cellular component organization or biogenesis; cellular process; metabolic process; single-organism process;		cell; cell part; organelle;			IPR025846;	PMR5 N-terminal domain;
IPI00541586	Q9M314	AT3G61540 peptidase family protein	AT3G61540	-	22773399	22775699	+	peptidase family protein	1.62	metabolic process;	catalytic activity;	cell; cell part; organelle;			IPR000073;	Alpha/beta hydrolase fold-1;
IPI00548265	C0Z2U9,P30187	AT2G41090 Calmodulin-like protein 10	AT2G41090	-	17135823	17136618	+	calmodulin-like protein 10	0.762		binding;		K02183	Plant-pathogen interaction; Phosphatidylinositol signaling system;	IPR002048;IPR011992;	EF-hand domain; EF-hand domain pair;
IPI00543076	Q9FG69,Q93XX1	AT5G55960 Putative uncharacterized protein	AT5G55960	-	22662726	22664762	+	hypothetical protein	0.72
IPI00530524	F4K465,Q8W4J6	AT5G20200 nucleoporin-related	AT5G20200	-	6816776	6821620	+	nucleoporin-related protein	2.141
IPI00524438	Q9LZU5	AT3G45850 kinesin motor protein-related	AT3G45850	-	16855814	16860950	-	P-loop containing nucleoside triphosphate hydrolases superfamily protein	0.857	cellular process; single-organism process;	binding; catalytic activity;	cell; cell part; macromolecular complex; membrane; organelle; organelle part;	K10398		IPR027417;IPR001752;	P-loop containing nucleoside triphosphate hydrolase; Kinesin, motor domain;
IPI00547010	Q56Z82,Q9LRX8	AT3G24830 60S ribosomal protein L13a-2	AT3G24830	-	9064613	9065871	+	60S ribosomal protein L13a-2	0.733	cellular process; metabolic process;	structural molecule activity;	cell; cell junction; cell part; macromolecular complex; membrane; organelle; organelle part; symplast;	K02872	Ribosome;	IPR023564;	Ribosomal protein L13 domain;
IPI00545282	Q9C5F3,Q8LBN1	AT4G28025 unknown protein	AT4G28025	-	13935836	13937367	-	hypothetical protein	1.888			cell; cell part; membrane; organelle; organelle part;			IPR023329;	Chlorophyll a/b binding protein domain;
IPI00528994	O65626	- Putative uncharacterized protein T19K4.20	AT4G35890	-	16997433	17000410	+	senescence related LAM domain containing protein	2.146						IPR011991;IPR006630;	Winged helix-turn-helix DNA-binding domain; RNA-binding protein Lupus La;
IPI00539067	Q9FM01	AT5G39320 Probable UDP-glucose 6-dehydrogenase 2	AT5G39320	-	15743254	15744696	+	putative UDP-glucose 6-dehydrogenase 2	1.429	cellular process; metabolic process;	binding; catalytic activity;	cell; cell part; extracellular region; organelle;	K00012	Ascorbate and aldarate metabolism; Metabolic pathways; Pentose and glucuronate interconversions; Starch and sucrose metabolism; Biosynthesis of secondary metabolites; Amino sugar and nucleotide sugar metabolism;	IPR016040;IPR014027;IPR014026;IPR008927;IPR001732;	NAD(P)-binding domain; UDP-glucose/GDP-mannose dehydrogenase, C-terminal; UDP-glucose/GDP-mannose dehydrogenase, dimerisation; 6-phosphogluconate dehydrogenase, C-terminal-like; UDP-glucose/GDP-mannose dehydrogenase, N-terminal;
IPI00536932	Q0WWW3,Q93VR3	GME GDP-mannose 3,5-epimerase	AT5G28840	GME	10862472	10864024	-	GDP-mannose 3,5-epimerase	2.864	cellular process; metabolic process;	binding; catalytic activity;	cell; cell part;	K10046	Ascorbate and aldarate metabolism; Metabolic pathways; Biosynthesis of secondary metabolites; Amino sugar and nucleotide sugar metabolism;	IPR016040;IPR001509;	NAD(P)-binding domain; NAD-dependent epimerase/dehydratase;
IPI00537250	B9DGU2,C0Z3I1,Q94CD8	AT3G13560 Glucan endo-1,3-beta-glucosidase 4	AT3G13560	-	4425484	4427284	-	glucan endo-1,3-beta-glucosidase 4	0.751	metabolic process; response to stimulus;	binding; catalytic activity;	cell; cell part; membrane; membrane part;			IPR013781;IPR012946;IPR017853;	Glycoside hydrolase, catalytic domain; X8; Glycoside hydrolase, superfamily;
IPI00542510	Q9LVY1	AT5G36160 Tyrosine aminotransferase	AT5G36160	-	14233261	14235129	-	tyrosine aminotransferase	1.255	cellular process; establishment of localization; localization; metabolic process; single-organism process;	binding; catalytic activity;	cell; cell part; organelle;	K00815	Cysteine and methionine metabolism; Biosynthesis of amino acids; Tropane, piperidine and pyridine alkaloid biosynthesis; Phenylalanine, tyrosine and tryptophan biosynthesis; Biosynthesis of secondary metabolites; Ubiquinone and other terpenoid-quinone biosynthesis; Metabolic pathways; Phenylalanine metabolism; Isoquinoline alkaloid biosynthesis; Tyrosine metabolism;	IPR004839;IPR015422;IPR015424;IPR015421;IPR005958;	Aminotransferase, class I/classII; Pyridoxal phosphate-dependent transferase, major region, subdomain 2; Pyridoxal phosphate-dependent transferase; Pyridoxal phosphate-dependent transferase, major region, subdomain 1; Tyrosine/nicotianamine aminotransferase;
IPI00544026	Q29Q46,Q9SPE6	ALPHA-SNAP2 Alpha-soluble NSF attachment protein 2	AT3G56190	ALPHA-SNAP2	20846119	20848356	-	alpha-soluble NSF attachment protein 2	1.737	cellular process; establishment of localization; localization; single-organism process;		cell; cell junction; cell part; membrane; organelle; organelle part; symplast;	K15296		IPR013026;IPR011990;	Tetratricopeptide repeat-containing domain; Tetratricopeptide-like helical;
IPI00541346	Q0WLW5,Q9FEA2	ERS Glutamyl-tRNA synthetase, chloroplastic/mitochondrial	AT5G64050	ERS	25630196	25633099	-	glutamyl-tRNA synthetase	2.072	cellular component organization or biogenesis; cellular process; developmental process; metabolic process; multicellular organismal process; reproduction; reproductive process; single-organism process;	binding; catalytic activity;	cell; cell part; organelle; organelle part;	K01885	Metabolic pathways; Porphyrin and chlorophyll metabolism; Biosynthesis of secondary metabolites; Aminoacyl-tRNA biosynthesis;	IPR020751;IPR008925;IPR020058;IPR020061;IPR014729;	Aminoacyl-tRNA synthetase, class I, anticodon-binding domain, subdomain 2; Aminoacyl-tRNA synthetase, class I, anticodon-binding; Glutamyl/glutaminyl-tRNA synthetase, class Ib, catalytic domain; Glutamyl/glutaminyl-tRNA synthetase, class Ib, alpha-bundle domain; Rossmann-like alpha/beta/alpha sandwich fold;
IPI00526161	F4HRB4	TLL1 TLL1 (TRIACYLGLYCEROL LIPASE-LIKE 1); triacylglycerol lipase	AT1G45201	TLL1	17123889	17128462	+	triacylglycerol lipase-like 1	1.342	metabolic process;	catalytic activity;
IPI00531983	Q9SUR0	AT4G23670 major latex protein-related / MLP-related	AT4G23670	-	12332846	12333656	-	polyketide cyclase/dehydrase and lipid transport superfamily protein	3.528	multi-organism process; response to stimulus;	binding;	cell; cell part; organelle;			IPR000916;IPR023393;IPR024948;	Bet v I domain; START-like domain; Major latex protein domain;
IPI00522628	Q8RWB6	AT4G17100 unknown protein	AT4G17100	-	9610164	9612513	-	hypothetical protein	1.044	metabolic process;	catalytic activity;		K14648
IPI00529389	Q9C835	AT3G66654 peptidyl-prolyl cis-trans isomerase cyclophilin-type family protein	AT3G66654	-	2088694	2090297	+	Cyclophilin-like peptidyl-prolyl cis-trans isomerase family protein	1.271	cellular process; metabolic process;	catalytic activity;	cell; cell part; membrane; organelle;			IPR002130;	Cyclophilin-like peptidyl-prolyl cis-trans isomerase domain;
IPI00538302	Q9FX08	AT1G47380 Probable protein phosphatase 2C 12	AT1G47380	-	17373004	17375305	-	putative protein phosphatase 2C 12	1.224	metabolic process;	binding; catalytic activity;	cell; cell part;			IPR001932;	Protein phosphatase 2C (PP2C)-like domain;
IPI00531900	Q9LF50	RCP1 Maltose excess protein 1, chloroplastic	AT5G17520	RCP1	5772796	5775231	-	maltose excess protein 1	1.253	cellular process; metabolic process; multi-organism process; response to stimulus;	transporter activity;	cell; cell part; membrane; membrane part; organelle; organelle part;
IPI00529348	B9DHQ7,P17562	SAM-2 S-adenosylmethionine synthase 2	AT4G01850	SAM-2	796298	797479	-	S-adenosylmethionine synthase 2	1.019	cellular process; metabolic process; response to stimulus; single-organism process;	binding; catalytic activity;	cell; cell junction; cell part; extracellular region; extracellular region part; membrane-enclosed lumen; organelle; organelle part; symplast;	K00789	Metabolic pathways; Cysteine and methionine metabolism; Biosynthesis of amino acids; Biosynthesis of secondary metabolites;	IPR022628;IPR022636;IPR022630;IPR022629;	S-adenosylmethionine synthetase, N-terminal; S-adenosylmethionine synthetase superfamily; S-adenosylmethionine synthetase, C-terminal; S-adenosylmethionine synthetase, central domain;
IPI00531393	Q8S8L9	AT2G32450 Uncharacterized TPR repeat-containing protein At2g32450	AT2G32450	-	13778614	13781022	+	tetratricopeptide repeat-containing protein	0.833		binding;	cell; cell part; membrane;			IPR000433;IPR002048;IPR013026;IPR011992;IPR011990;	Zinc finger, ZZ-type; EF-hand domain; Tetratricopeptide repeat-containing domain; EF-hand domain pair; Tetratricopeptide-like helical;
IPI00527998	Q0WT31	AT2G34300 Probable methyltransferase PMT25	AT2G34300	-	14473916	14476811	-	putative methyltransferase PMT25	1.157		catalytic activity;	cell; cell junction; cell part; membrane; membrane part; organelle; organelle part; symplast;
IPI00528304	Q94EJ6	AT4G18030 Probable methyltransferase PMT14	AT4G18030	-	10012850	10015267	-	putative methyltransferase PMT14	1.17		catalytic activity;	cell; cell part; membrane; membrane part; organelle; organelle part;
IPI00535710	Q9LIK1	ARFC1 ATARFC1 (ADP-ribosylation factor C1); GTP binding	AT3G22950	ARFC1	8136364	8137513	-	ADP-ribosylation factor C1	1.203	biological regulation; cellular process; regulation of biological process; response to stimulus; signaling; single-organism process;	binding;	cell; cell part; membrane;	K07950		IPR027417;IPR005225;	P-loop containing nucleoside triphosphate hydrolase; Small GTP-binding protein domain;
IPI00527743	Q9M9M4	CSLD3 Cellulose synthase-like protein D3	AT3G03050	CSLD3	687873	691629	+	cellulose synthase-like protein D3	0.767	cellular process; metabolic process; response to stimulus;	catalytic activity;	cell; cell part; membrane; membrane part; organelle; organelle part;			IPR013083;	Zinc finger, RING/FYVE/PHD-type;
IPI00548294	Q9SZE4	SNF7.1 Isoform 1 of Vacuolar protein sorting-associated protein 32 homolog 2	AT4G29160	SNF7.1	14381019	14382342	+	vacuolar protein sorting-associated protein 32-2	1.124	establishment of localization; localization;		cell; cell part; macromolecular complex; membrane; membrane part; organelle; organelle part;	K12194	Endocytosis;
IPI00529765	Q43125	CRY1 Cryptochrome-1	AT4G08920	CRY1	5724260	5726905	+	cryptochrome-1	1.165	biological regulation; cellular component organization or biogenesis; cellular process; developmental process; growth; metabolic process; multicellular organismal process; regulation of biological process; response to stimulus; rhythmic process; single-organism process;	binding; catalytic activity; molecular transducer activity; receptor activity;	cell; cell part; organelle;	K12118	Circadian rhythm;	IPR020978;IPR005101;IPR006050;IPR014729;	Cryptochrome C-terminal; DNA photolyase, FAD-binding/Cryptochrome, C-terminal; DNA photolyase, N-terminal; Rossmann-like alpha/beta/alpha sandwich fold;
IPI00538730	B9DFG3	EMB25 DEAD-box ATP-dependent RNA helicase ISE2, chloroplastic	AT1G70070	EMB25	26390016	26394148	-	DEAD-box ATP-dependent RNA helicase ISE2	1.101	biological regulation; cellular process; developmental process; establishment of localization; localization; metabolic process; multicellular organismal process; negative regulation of biological process; regulation of biological process; reproduction; reproductive process; single-organism process;	binding; catalytic activity;	cell; cell part; macromolecular complex; organelle; organelle part;			IPR027417;IPR011545;IPR001650;IPR012961;IPR014001;	P-loop containing nucleoside triphosphate hydrolase; DNA/RNA helicase, DEAD/DEAH box type, N-terminal; Helicase, C-terminal; DSH, C-terminal; Helicase, superfamily 1/2, ATP-binding domain;
IPI00543119	Q8LE30,O80895	AT2G32580 unknown protein	AT2G32580	-	13827849	13829135	+	hypothetical protein	1.377			cell; cell part; organelle;
IPI00524267	Q8RXE7	ZIGA4 Isoform 3 of Probable ADP-ribosylation factor GTPase-activating protein AGD14	AT1G08680	ZIGA4	2762820	2768387	+	putative ADP-ribosylation factor GTPase-activating protein AGD14	1.326	biological regulation; cellular process; metabolic process; regulation of biological process; response to stimulus; signaling; single-organism process;	binding; enzyme regulator activity;
IPI00521913	Q8S8N9	GC1 Isoform 1 of Golgin candidate 1	AT2G19950	GC1	8616341	8621219	-	golgin candidate 1	1.297			cell; cell part; membrane; membrane part; organelle; organelle part;
IPI00528949	Q9C7J5	emb1303 emb1303	AT1G56200	emb1303	21030852	21031886	+	embryo defective protein 1303	0.764	biological regulation; cellular component organization or biogenesis; cellular process; developmental process; metabolic process; multicellular organismal process; regulation of biological process; reproduction; reproductive process; single-organism process;		cell; cell part; organelle;
IPI00524614	Q94AH6,A5YXU7,B9DGE3,A5YXU8	CUL1 Cullin-1	AT4G02570	CUL1	1129315	1133435	+	cullin 1	1.4	biological regulation; cellular component organization or biogenesis; cellular process; developmental process; metabolic process; multicellular organismal process; regulation of biological process; reproduction; reproductive process; response to stimulus; rhythmic process; signaling; single-organism process;		cell; cell part; macromolecular complex; membrane-enclosed lumen; organelle; organelle part;	K03347	Ubiquitin mediated proteolysis; Protein processing in endoplasmic reticulum;	IPR016158;IPR011991;IPR016159;IPR019559;IPR001373;	Cullin homology; Winged helix-turn-helix DNA-binding domain; Cullin repeat-like-containing domain; Cullin protein, neddylation domain; Cullin, N-terminal;
IPI00535139	Q9M1T1	AT3G54690 Probable arabinose 5-phosphate isomerase	AT3G54690	-	20246586	20247810	+	probable arabinose 5-phosphate isomerase	0.784	cellular process; metabolic process;	binding; catalytic activity;				IPR001347;IPR000644;	Sugar isomerase (SIS); CBS domain;
IPI00539942	Q9SE83,C0Z3G3	ADL6 Dynamin-2A	AT1G10290	ADL6	3370774	3377120	+	dynamin-like protein 6	1.092	cellular process; establishment of localization; localization; metabolic process; single-organism process;	binding; catalytic activity;	cell; cell junction; cell part; macromolecular complex; membrane; organelle; organelle part; symplast;	K01528	Endocytosis;	IPR027417;IPR003130;IPR001849;IPR020850;IPR000375;IPR001401;IPR011993;	P-loop containing nucleoside triphosphate hydrolase; Dynamin GTPase effector; Pleckstrin homology domain; GTPase effector domain, GED; Dynamin central domain; Dynamin, GTPase domain; Pleckstrin homology-like domain;
IPI00525932	Q9FGC7	ABA1 Isoform 1 of Zeaxanthin epoxidase, chloroplastic	AT5G67030	ABA1	26753745	26757090	-	zeaxanthin epoxidase (ZEP) (ABA1)	1.708	biological regulation; cellular process; metabolic process; regulation of biological process; response to stimulus; signaling; single-organism process;	catalytic activity;	cell; cell part; membrane; organelle; organelle part;	K09838	Metabolic pathways; Biosynthesis of secondary metabolites; Carotenoid biosynthesis;	IPR008984;IPR003042;IPR000253;IPR002938;	SMAD/FHA domain; Aromatic-ring hydroxylase-like; Forkhead-associated (FHA) domain; Monooxygenase, FAD-binding;
IPI00532839	Q0WVH3,F4JQE2,Q9SUH4	AT4G30720 Putative uncharacterized protein T10C21.70	AT4G30720	-	14972212	14975461	-	putative oxidoreductase/electron carrier	1.369	cellular process; metabolic process;	binding; catalytic activity;	cell; cell part; organelle;			IPR006076;IPR001327;	FAD dependent oxidoreductase; Pyridine nucleotide-disulphide oxidoreductase, NAD-binding domain;
IPI00535964	Q9LZ43,Q8LEV0	AT5G02590 Putative uncharacterized protein T22P11_180	AT5G02590	-	583117	584097	+	tetratricopeptide repeat domain-containing protein	1.51			cell; cell part; membrane;			IPR013026;IPR011990;	Tetratricopeptide repeat-containing domain; Tetratricopeptide-like helical;
IPI00545621	Q9FN05	RSW3 RSW3 (RADIAL SWELLING 3); glucosidase/ hydrolase, hydrolyzing O-glycosyl compounds	AT5G63840	RSW3	25545056	25548922	+	alpha 1,3-glucosidase	1.33	cellular component organization or biogenesis; cellular process; developmental process; growth; metabolic process; multi-organism process; response to stimulus; single-organism process;	binding; catalytic activity;	cell; cell part; organelle;	K05546	N-Glycan biosynthesis; Metabolic pathways; Protein processing in endoplasmic reticulum;	IPR025887;IPR017853;IPR011013;	Glycoside hydrolase family 31, N-terminal domain; Glycoside hydrolase, superfamily; Galactose mutarotase-like domain;
IPI00524722	Q0WQK9,O22874	EXPA8 Expansin-A8	AT2G40610	EXPA8	16949121	16950472	-	expansin A8	1.183	cellular component organization or biogenesis; cellular process; developmental process; single-organism process;		cell; cell part; extracellular region; membrane;			IPR014733;IPR007117;IPR009009;IPR007112;	Barwin-like endoglucanase; Expansin, cellulose-binding-like domain; RlpA-like double-psi beta-barrel domain; Expansin/pollen allergen, DPBB domain;
IPI00541504	Q9LKZ3	RBR1 Retinoblastoma-related protein 1	AT3G12280	RBR1	3913671	3918433	-	Retinoblastoma-related protein 1	1.017	biological regulation; cellular component organization or biogenesis; cellular process; developmental process; growth; metabolic process; multi-organism process; multicellular organismal process; negative regulation of biological process; regulation of biological process; reproduction; reproductive process; single-organism process;	binding;	cell; cell part; organelle;	K04681		IPR002720;IPR013763;IPR002719;IPR024599;	Retinoblastoma-associated protein, A-box; Cyclin-like; Retinoblastoma-associated protein, B-box; Retinoblastoma-associated protein, N-terminal;
IPI00541368	Q9C827	AT1G52360 Coatomer subunit beta~-2	AT1G52360	-	19499282	19505397	+	coatomer subunit beta'-2	1.024	cellular process; establishment of localization; localization; single-organism process;	structural molecule activity;	cell; cell part; macromolecular complex; membrane; membrane part; organelle; organelle part;	K17302		IPR015943;IPR006692;IPR017986;	WD40/YVTN repeat-like-containing domain; Coatomer, WD associated region; WD40-repeat-containing domain;
IPI00526983	P92985,Q1WWI2	RANBP1 Ran-binding protein 1 homolog c	AT5G58590	RANBP1	23680319	23681714	-	Ran-binding protein 1	1.513	cellular process; establishment of localization; localization; single-organism process;		cell; cell part; macromolecular complex; membrane; membrane part; organelle; organelle part;	K15306		IPR011993;IPR000156;	Pleckstrin homology-like domain; Ran binding domain;
IPI00534293	O80983	ftsh4 ATP-dependent zinc metalloprotease FTSH 4, mitochondrial	AT2G26140	ftsh4	11131939	11135126	-	cell division protease ftsH-4	2.46	metabolic process;	binding; catalytic activity;	cell; cell part; membrane; membrane part; organelle; organelle part;			IPR027417;IPR000642;IPR003593;IPR003959;	P-loop containing nucleoside triphosphate hydrolase; Peptidase M41; AAA+ ATPase domain; ATPase, AAA-type, core;
IPI00547646	Q9FNP3,Q8RWV9,Q9FT90	AT5G08450 unknown protein	AT5G08450	-	2727970	2732572	-	hypothetical protein	1.054						IPR004043;	LCCL domain;
IPI00531383	Q9LJU2	PDIL5-3 Protein disulfide-isomerase 5-3	AT3G20560	PDIL5-3	7182182	7186390	+	protein PDI-like 5-3	1.068	biological regulation; cellular process; regulation of biological process; single-organism process;	catalytic activity;	membrane; membrane part;			IPR012336;IPR013766;IPR012936;	Thioredoxin-like fold; Thioredoxin domain; Endoplasmic reticulum vesicle transporter, C-terminal;
IPI00517823	O23052	AT1G05150 Uncharacterized TPR repeat-containing protein At1g05150	AT1G05150	-	1484280	1486706	-	Calcium-binding tetratricopeptide family protein	0.923		binding;	cell; cell junction; cell part; membrane; organelle; symplast;			IPR000433;IPR002048;IPR013026;IPR011992;IPR011990;	Zinc finger, ZZ-type; EF-hand domain; Tetratricopeptide repeat-containing domain; EF-hand domain pair; Tetratricopeptide-like helical;
IPI00530502	Q8S8K5	AT2G35736 unknown protein	AT2G35736	-	15023084	15023254	-	hypothetical protein	1.625
IPI00524818	Q94BT9	ATX1 ATX1 (ARABIDOPSIS HOMOLOG OF ANTI-OXIDANT 1); metal ion binding	AT1G66240	ATX1	24686445	24687327	-	homolog of anti-oxidant 1	1.627	establishment of localization; localization; single-organism process;	binding;	cell; cell part; organelle; organelle part;	K07213		IPR006121;	Heavy metal-associated domain, HMA;
IPI00526642	Q42586,C0Z2E7	AT3G54470 Uridine 5~-monophosphate synthase	AT3G54470	-	20168285	20170245	-	bi-functional orotate phosphoribosyltransferase/orotidine-5'-phosphate decarboxylase	1.25	cellular process; metabolic process; response to stimulus; single-organism process;	catalytic activity;	cell; cell part;	K13421	Metabolic pathways; Pyrimidine metabolism;	IPR013785;IPR001754;IPR000836;IPR004467;IPR011060;	Aldolase-type TIM barrel; Orotidine 5'-phosphate decarboxylase domain; Phosphoribosyltransferase domain; Orotate phosphoribosyl transferase domain; Ribulose-phosphate binding barrel;
IPI00541772	Q9FKY7	AT5G65950 Putative uncharacterized protein	AT5G65950	-	26380290	26384960	+	hypothetical protein	0.861						IPR012880;IPR021773;	Domain of unknown function DUF1683, C-terminal; Foie gras liver health family 1;
IPI00533765	Q94BV7	NDB2 T32N4.4 protein	AT4G05020	NDB2	2572752	2576222	+	NAD(P)H dehydrogenase B2	3.812		binding; catalytic activity;	cell; cell part; membrane; organelle; organelle part;	K03885	Oxidative phosphorylation;	IPR002048;IPR023753;IPR001327;IPR011992;	EF-hand domain; Pyridine nucleotide-disulphide oxidoreductase, FAD/NAD(P)-binding domain; Pyridine nucleotide-disulphide oxidoreductase, NAD-binding domain; EF-hand domain pair;
IPI00540940	Q9FPT1	UBP12 Isoform 2 of Ubiquitin carboxyl-terminal hydrolase 12	AT5G06600	UBP12	2019545	2027834	-	ubiquitin carboxyl-terminal hydrolase 12	1.076	cellular process; metabolic process;	catalytic activity;	cell; cell part;	K11838		IPR001394;IPR024729;IPR002083;IPR008974;	Ubiquitin carboxyl-terminal hydrolases family 2; ICP0-binding domain of Ubiquitin-specific protease 7; MATH; TRAF-like;
IPI00517480	Q9FNA8,F4K409	AT5G13650 elongation factor family protein	AT5G13650	-	4397821	4402364	+	putative TypA-like translation elongation factor SVR3	2.057	biological regulation; cellular process; metabolic process; regulation of biological process; response to stimulus;	binding; catalytic activity;	cell; cell part; organelle; organelle part;			IPR027417;IPR005225;IPR009022;IPR004161;IPR009000;IPR000795;IPR000640;	P-loop containing nucleoside triphosphate hydrolase; Small GTP-binding protein domain; Elongation factor G, III-V domain; Translation elongation factor EFTu/EF1A, domain 2; Translation protein, beta-barrel domain; Elongation factor, GTP-binding domain; Translation elongation factor EFG, V domain;
IPI00525661	Q9LHL7,Q8L863	AT3G12050 Aha1 domain-containing protein	AT3G12050	-	3839289	3841303	+	Aha1 domain-containing protein	2.448	biological regulation; cellular process; metabolic process; regulation of biological process; response to stimulus;	enzyme regulator activity;	cell; cell part;			IPR023393;IPR015310;	START-like domain; Activator of Hsp90 ATPase, N-terminal;
IPI00522441	P42748	UBC4 Ubiquitin-conjugating enzyme E2 4	AT5G41340	UBC4	16538296	16539956	-	ubiquitin-conjugating enzyme E2 4	1.543	cellular process; metabolic process;	binding; catalytic activity;		K06689	Ubiquitin mediated proteolysis; Protein processing in endoplasmic reticulum;	IPR000608;IPR016135;	Ubiquitin-conjugating enzyme, E2; Ubiquitin-conjugating enzyme/RWD-like;
IPI00528647	Q9SCX3	AT5G19510 Elongation factor 1-beta 2	AT5G19510	-	6581854	6583137	-	Elongation factor 1-beta 2	1.114	multi-organism process; response to stimulus;	binding;	cell; cell junction; cell part; extracellular region; macromolecular complex; membrane; organelle; symplast;	K03232		IPR014038;IPR010987;IPR014717;	Translation elongation factor EF1B, beta/delta subunit, guanine nucleotide exchange; Glutathione S-transferase, C-terminal-like; Translation elongation factor EF1B/ribosomal protein S6;
IPI00538901	Q94A41	AMY3 AMY3 (ALPHA-AMYLASE-LIKE 3); alpha-amylase	AT1G69830	AMY3	26288518	26293003	-	alpha-amylase-like 3	1.128	cellular process; metabolic process;	binding; catalytic activity;	cell; cell part; organelle; organelle part;			IPR013781;IPR013780;IPR006047;IPR012850;IPR017853;	Glycoside hydrolase, catalytic domain; Glycosyl hydrolase, family 13, all-beta; Glycosyl hydrolase, family 13, catalytic domain; Alpha-amylase, C-terminal beta-sheet; Glycoside hydrolase, superfamily;
IPI00528696	Q8LAS2,Q9SRI1	AT3G01340 protein transport protein SEC13 family protein / WD-40 repeat family protein	AT3G01340	-	127557	128465	-	transport protein SEC13B	1.464			cell; cell part;	K14004	RNA transport; Protein processing in endoplasmic reticulum;	IPR015943;IPR017986;	WD40/YVTN repeat-like-containing domain; WD40-repeat-containing domain;
IPI00538624	Q9FIW4	BGLU42 Isoform 1 of Beta-glucosidase 42	AT5G36890	BGLU42	14541527	14546090	-	beta glucosidase 42	1.664	cellular process; metabolic process; response to stimulus; single-organism process;	binding; catalytic activity;	cell; cell part;	K01188	Metabolic pathways; Phenylpropanoid biosynthesis; Cyanoamino acid metabolism; Starch and sucrose metabolism; Biosynthesis of secondary metabolites;	IPR013781;IPR017853;	Glycoside hydrolase, catalytic domain; Glycoside hydrolase, superfamily;
IPI00544875	B9DHL6,Q9SE60	MTHFR1 Isoform 1 of Methylenetetrahydrofolate reductase 1	AT3G59970	MTHFR1	22151303	22154323	+	methylenetetrahydrofolate reductase 1	1.135	cellular process; metabolic process;	catalytic activity;	cell; cell part;	K00297	Metabolic pathways; One carbon pool by folate; Carbon metabolism;
IPI00546699	Q9T0K5	AT4G13340 Leucine-rich repeat extensin-like protein 3	AT4G13340	-	7758610	7760892	+	leucine-rich repeat extensin-like protein 3	0.851		structural molecule activity;	cell; cell junction; cell part; extracellular region; symplast;			IPR013210;	Leucine-rich repeat-containing N-terminal, type 2;
IPI00541941	Q9FHE1	GSTT3 ATGSTT3 (GLUTATHIONE S-TRANSFERASE THETA 3); glutathione transferase	AT5G41220	GSTT3	16494560	16496969	-	glutathione S-transferase THETA 3	2.448	cellular process; metabolic process; response to stimulus;	binding; catalytic activity;	cell; cell part; organelle;			IPR004045;IPR010987;IPR009057;IPR012336;IPR017877;	Glutathione S-transferase, N-terminal; Glutathione S-transferase, C-terminal-like; Homeodomain-like; Thioredoxin-like fold; Myb-like domain;
IPI00539922	Q9C896,Q8LEX2,F4I082	AT1G55260 lipid binding	AT1G55260	-	20614663	20616158	+	Bifunctional inhibitor/lipid-transfer protein/seed storage 2S albumin superfamily protein	1.433	establishment of localization; localization; single-organism process;		cell; cell part; membrane; membrane part; organelle;			IPR016140;	Bifunctional inhibitor/plant lipid transfer protein/seed storage helical domain;
IPI00519739	Q9LY62	EPC1 EPC1 (ECTOPICALLY PARTING CELLS); UDP-glucosyltransferase/ transferase, transferring glycosyl groups	AT3G55830	EPC1	20715101	20717133	+	glycosyltransferase family 64 protein EPC1	1.122	biological adhesion; cellular process; developmental process; single-organism process;	catalytic activity;	cell; cell part; membrane; membrane part; organelle; organelle part;			IPR015338;	EXTL2, alpha-1,4-N-acetylhexosaminyltransferase;
IPI00530209	F4K0E8	HDS HDS (4-HYDROXY-3-METHYLBUT-2-ENYL DIPHOSPHATE SYNTHASE); 4 iron, 4 sulfur cluster binding / 4-hydroxy-3-methylbut-2-en-1-yl diphosphate synthase	AT5G60600	HDS	24359447	24363274	+	4-hydroxy-3-methylbut-2-enyl diphosphate synthase	1.745	biological regulation; cellular process; establishment of localization; immune system process; localization; metabolic process; multi-organism process; regulation of biological process; response to stimulus; signaling; single-organism process;	binding; catalytic activity; transporter activity;	cell; cell part; organelle; organelle part;	K03526	Metabolic pathways; Biosynthesis of secondary metabolites; Terpenoid backbone biosynthesis;
IPI00537324	F4KCR0,Q9LF00	AT5G16280 unknown protein	AT5G16280	-	5323377	5331345	-	hypothetical protein	0.973						IPR011990;	Tetratricopeptide-like helical;
IPI00530192	Q9LKJ1,Q56Z08	CHY1 Isoform 1 of 3-hydroxyisobutyryl-CoA hydrolase 1	AT5G65940	CHY1	26376830	26379161	-	beta-hydroxyisobutyryl-CoA hydrolase 1	1.181	cellular process; metabolic process; response to stimulus;	catalytic activity;	cell; cell part; organelle;	K05605	Metabolic pathways; Propanoate metabolism; beta-Alanine metabolism; Valine, leucine and isoleucine degradation;
IPI00520522	Q93ZX1	EMB1968 emb1968 (embryo defective 1968); ATP binding / ATPase/ DNA binding / DNA clamp loader/ nucleoside-triphosphatase/ nucleotide binding	AT1G21690	EMB1968	7615675	7618421	+	protein embryo defective 1968	0.893	cellular process; metabolic process;	binding; catalytic activity;		K10755	Mismatch repair; DNA replication; Nucleotide excision repair;	IPR027417;IPR013748;IPR003593;IPR008921;IPR003959;	P-loop containing nucleoside triphosphate hydrolase; Replication factor C, C-terminal domain; AAA+ ATPase domain; DNA polymerase III, clamp loader complex, gamma/delta/delta subunit, C-terminal; ATPase, AAA-type, core;
IPI00533368	P54121	AIG2 Protein AIG2	AT3G28930	AIG2	10959890	10960728	-	avrRpt2-induced protein AIG2	1.938	multi-organism process; response to stimulus;	catalytic activity;	cell; cell part;			IPR013024;IPR009288;	Butirosin biosynthesis, BtrG-like; AIG2-like;
IPI00535798	Q42140,Q8LEK8,Q56Z95,Q94JS0	AT5G13430 ubiquinol-cytochrome C reductase iron-sulfur subunit, mitochondrial, putative / Rieske iron-sulfur protein, putative	AT5G13430	-	4305414	4307399	-	ubiquinol-cytochrome C reductase iron-sulfur subunit	0.981	cellular process; metabolic process;	binding; catalytic activity; transporter activity;	cell; cell part; macromolecular complex; membrane; membrane part; organelle; organelle part;	K00411	Metabolic pathways; Oxidative phosphorylation;	IPR017941;IPR004192;IPR006317;IPR005805;	Rieske [2Fe-2S] iron-sulphur domain; Ubiquinol cytochrome reductase, transmembrane domain; Ubiquinol-cytochrome c reductase, iron-sulphur subunit; Rieske iron-sulphur protein, C-terminal;
IPI00520186	Q8H1S4	AT1G06650 Isoform 1 of 1-aminocyclopropane-1-carboxylate oxidase homolog 3	AT1G06650	-	2035909	2037186	+	2-oxoglutarate-dependent dioxygenase-like protein	0.906		binding; catalytic activity;				IPR005123;IPR027443;IPR026992;	Oxoglutarate/iron-dependent dioxygenase; Isopenicillin N synthase-like; Non-haem dioxygenase N-terminal domain;
IPI00542104	Q94BN9,Q9LM25	AT1G18260 suppressor of lin-12-like protein-related / sel-1 protein-related	AT1G18260	-	6279047	6282008	-	Hrd3/Sel1L-like protein	1.412	cellular process; metabolic process; response to stimulus;		cell; cell part; membrane; organelle;	K07126		IPR011990;	Tetratricopeptide-like helical;
IPI00522798	Q9LSR1	CLUB Putative uncharacterized protein	AT5G54440	CLUB	22100056	22107695	+	putative TRAPPII tethering factor	1.022						IPR021773;	Foie gras liver health family 1;
IPI00547477	Q8VYL1	AT5G35170 adenylate kinase family protein	AT5G35170	-	13419278	13423482	+	adenylate kinase family protein	1.918		binding; catalytic activity;	cell; cell part; membrane; organelle; organelle part;	K00939	Metabolic pathways; Purine metabolism; Biosynthesis of secondary metabolites;	IPR027417;IPR007862;IPR018962;	P-loop containing nucleoside triphosphate hydrolase; Adenylate kinase, active site lid domain; Domain of unknown function DUF1995;
IPI00535517	O48802,Q56W52,Q8RWK1	AT1G62390 octicosapeptide/Phox/Bem1p (PB1) domain-containing protein / tetratricopeptide repeat (TPR)-containing protein	AT1G62390	-	23084632	23086887	-	carboxylate clamp-tetratricopeptide repeat protein	1.83			cell; cell part;			IPR000270;IPR013026;IPR011990;	Phox/Bem1p; Tetratricopeptide repeat-containing domain; Tetratricopeptide-like helical;
IPI00523900	Q93Y29,Q9CAT9,Q8H190,Q8RXD5	KTI1 trypsin and protease inhibitor family protein / Kunitz family protein	AT1G73260	KTI1	27547410	27548057	-	kunitz trypsin inhibitor 1	1.369	biological regulation; cellular process; metabolic process; multi-organism process; regulation of biological process; response to stimulus; single-organism process;	enzyme regulator activity;	cell; cell part; organelle;			IPR011065;	Kunitz inhibitor ST1-like;
IPI00521208	Q9C5N2	AT5G25100 endomembrane protein 70, putative	AT5G25100	-	8648374	8651015	-	endomembrane family protein 70	1.275			membrane; membrane part;			IPR016196;	Major facilitator superfamily domain, general substrate transporter;
IPI00516215	F4IUX6	AT2G39260 RNA binding / binding / protein binding	AT2G39260	-	16392288	16399588	-	RNA binding protein	1.214	biological regulation; cellular process; metabolic process; multi-organism process; regulation of biological process; response to stimulus; signaling; single-organism process;	binding;	cell; cell part; membrane-enclosed lumen; organelle; organelle part;	K14327	mRNA surveillance pathway; RNA transport;	IPR003890;IPR016024;IPR007193;IPR016021;	MIF4G-like, type 3; Armadillo-type fold; Up-frameshift suppressor 2; MIF4-like, type 1/2/3;
IPI00537940	P56820,Q8VZ60	AT4G20980 Eukaryotic translation initiation factor 3 subunit D	AT4G20980	-	11216997	11218772	+	eukaryotic translation initiation factor 3 subunit 7	2.94		binding;	cell; cell part;	K03251	RNA transport;
IPI00548766	Q9SSB5	RPT1A 26S protease regulatory subunit 7 homolog A	AT1G53750	RPT1A	20065921	20068324	-	26S proteasome AAA-ATPase subunit RPT1a	1.961	metabolic process;	binding; catalytic activity;	cell; cell part; macromolecular complex; membrane; organelle;	K03061	Proteasome;	IPR027417;IPR003593;IPR003959;	P-loop containing nucleoside triphosphate hydrolase; AAA+ ATPase domain; ATPase, AAA-type, core;
IPI00524736	O23212	ATU2AF65A Isoform 1 of Splicing factor U2af large subunit A	AT4G36690	ATU2AF65A	17294139	17297609	-	Splicing factor U2af large subunit A	1.221	cellular process; metabolic process; multi-organism process; response to stimulus;	binding;	cell; cell part; organelle;	K12837	Spliceosome;	IPR012677;IPR000504;	Nucleotide-binding, alpha-beta plait; RNA recognition motif domain;
IPI00518330	Q940X9,Q56WZ6	AT5G21160 La domain-containing protein / proline-rich family protein	AT5G21160	-	7198817	7203879	-	LA RNA-binding protein	1.05						IPR011991;IPR006630;	Winged helix-turn-helix DNA-binding domain; RNA-binding protein Lupus La;
IPI00517877	Q9FGU1	AT5G58030 transport protein particle (TRAPP) component Bet3 family protein	AT5G58030	-	23487021	23488483	-	transport protein particle (TRAPP) component	1.556						IPR024096;	NO signalling/Golgi transport ligand-binding domain;
IPI00522536	P17597	CSR1 Acetolactate synthase, chloroplastic	AT3G48560	CSR1	18001530	18003542	-	acetolactate synthase	0.972	cellular process; metabolic process; response to stimulus;	binding; catalytic activity;	cell; cell part; organelle; organelle part;	K01652	Pantothenate and CoA biosynthesis; Biosynthesis of amino acids; C5-Branched dibasic acid metabolism; Biosynthesis of secondary metabolites; Butanoate metabolism; Metabolic pathways; 2-Oxocarboxylic acid metabolism; Valine, leucine and isoleucine biosynthesis;	IPR011766;IPR012001;IPR012000;	Thiamine pyrophosphate enzyme, C-terminal TPP-binding; Thiamine pyrophosphate enzyme, N-terminal TPP-binding domain; Thiamine pyrophosphate enzyme, central domain;
IPI00545655	O49543	NFS1 Cysteine desulfurase 1, mitochondrial	AT5G65720	NFS1	26296349	26297710	+	cysteine desulfurase	2.088	cellular component organization or biogenesis; cellular process; metabolic process;	binding; catalytic activity;	cell; cell part; organelle;	K04487	Sulfur relay system; Thiamine metabolism;	IPR015422;IPR000192;IPR015424;IPR015421;	Pyridoxal phosphate-dependent transferase, major region, subdomain 2; Aminotransferase, class V/Cysteine desulfurase; Pyridoxal phosphate-dependent transferase; Pyridoxal phosphate-dependent transferase, major region, subdomain 1;
IPI00539416	P42814,Q1ECE2,Q0WUA7	RNS2 Ribonuclease 2	AT2G39780	RNS2	16591256	16593515	+	ribonuclease 2	2.123	biological regulation; cellular process; metabolic process; negative regulation of biological process; regulation of biological process; response to stimulus;	binding; catalytic activity;	cell; cell part; organelle;	K01166
IPI00518241	Q9FNE4	AT5G40340 PWWP domain-containing protein	AT5G40340	-	16131654	16134680	-	PWWP domain-containing protein	0.989			cell; cell junction; cell part; membrane-enclosed lumen; organelle; organelle part; symplast;			IPR000313;	PWWP domain;
IPI00520638	Q9LQL0	AT1G32470 Probable glycine cleavage system H protein 2, mitochondrial	AT1G32470	-	11739479	11740246	-	probable glycine cleavage system H protein 2	1.103	cellular process; metabolic process;		cell; cell part; macromolecular complex; organelle;	K02437	Glyoxylate and dicarboxylate metabolism; Biosynthesis of secondary metabolites;	IPR011053;	Single hybrid motif;
IPI00523345	Q9FT52	ATPQ ATP synthase subunit d, mitochondrial	AT3G52300	ATPQ	19396689	19398119	+	ATP synthase subunit d	1.057	cellular process; establishment of localization; localization; metabolic process; response to stimulus; single-organism process;	binding; catalytic activity; transporter activity;	cell; cell part; macromolecular complex; membrane; membrane part; membrane-enclosed lumen; organelle; organelle part;	K02138	Metabolic pathways; Oxidative phosphorylation;
IPI00532165	C0Z3I0,Q9FG01	ATO ATO (ATROPOS); nucleic acid binding / zinc ion binding	AT5G06160	ATO	1862623	1866298	-	splicing factor SF3a60-like protein	1.014	biological regulation; cellular process; developmental process; multicellular organismal process; regulation of biological process; reproduction; reproductive process; single-organism process;	binding;	cell; cell part; organelle;	K12827	Spliceosome;	IPR021966;IPR024598;IPR000690;IPR015880;	Splicing factor SF3a60 binding domain; Domain of unknown function DUF3449; Zinc finger, C2H2-type matrin; Zinc finger, C2H2-like;
IPI00521840	Q8W4I6,Q9M2M9	BPG2 GTP binding	AT3G57180	BPG2	21163663	21166006	-	GTP binding protein BRASSINAZOLE INSENSITIVE PALE GREEN 2	1.306		binding;				IPR027417;IPR006073;	P-loop containing nucleoside triphosphate hydrolase; GTP binding domain;
IPI00536157	P25855	GDCH Glycine cleavage system H protein 1, mitochondrial	AT2G35370	GDCH	14891239	14892050	+	glycine decarboxylase complex protein H	1.071	cellular process; metabolic process;		cell; cell part; macromolecular complex; organelle;	K02437	Glyoxylate and dicarboxylate metabolism; Biosynthesis of secondary metabolites;	IPR011053;	Single hybrid motif;
IPI00529715	O64730	AT2G30170 Isoform 1 of Probable protein phosphatase 2C 26	AT2G30170	-	12879802	12881474	-	photosystem II core phosphatase	0.814	cellular component organization or biogenesis; cellular process; metabolic process; response to stimulus; single-organism process;	binding; catalytic activity;	cell; cell part; organelle; organelle part;			IPR001932;	Protein phosphatase 2C (PP2C)-like domain;
IPI00545705	Q9LFE4	AT5G16730 unknown protein	AT5G16730	-	5497890	5500775	+	hypothetical protein	1.832			cell; cell part; organelle;
IPI00522918	Q9XFM6	MSBP1 Membrane steroid-binding protein 1	AT5G52240	MSBP1	21213121	21214619	+	membrane-associated progesterone binding protein 5	0.88	biological regulation; cellular component organization or biogenesis; cellular process; growth; negative regulation of biological process; regulation of biological process; single-organism process;	binding;	cell; cell part; membrane; membrane part; organelle; organelle part;			IPR001199;	Cytochrome b5-like heme/steroid binding domain;
IPI00530864	Q9C811,F4HR72	SAR1 SAR1	AT1G33410	SAR1	12109769	12118828	-	suppressor of auxin resistance1 protein	1.613				K14303	RNA transport;	IPR017986;	WD40-repeat-containing domain;
IPI00539329	F4KB73,Q9LFV8,Q8GXM6	AT5G15680 Putative uncharacterized protein F14F8_60	AT5G15680	-	5101188	5110793	-	cell morphogenesis related protein	1.413			cell; cell part; membrane;			IPR016024;IPR025614;IPR025481;	Armadillo-type fold; Cell morphogenesis protein N-terminal; Cell morphogenesis protein C-terminal;
IPI00545652	Q9SHI1	FUG1 Translation initiation factor IF-2, chloroplastic	AT1G17220	FUG1	5885383	5890165	+	translation initiation factor IF-2	1.116	cellular process; metabolic process;	binding; catalytic activity;	cell; cell part; organelle; organelle part;	K02519		IPR027417;IPR005225;IPR004161;IPR023115;IPR009000;IPR000795;IPR006847;	P-loop containing nucleoside triphosphate hydrolase; Small GTP-binding protein domain; Translation elongation factor EFTu/EF1A, domain 2; Translation initiation factor IF- 2, domain 3; Translation protein, beta-barrel domain; Elongation factor, GTP-binding domain; Translation initiation factor IF-2, N-terminal;
IPI00521341	Q93Z18,Q9SVV5	ckl3 ckl3 (Casein Kinase I-like 3); ATP binding / kinase/ protein kinase/ protein serine/threonine kinase	AT4G28880	ckl3	14251351	14254048	+	protein casein kinase I-like 3	1.075		binding; catalytic activity;		K00924		IPR000719;IPR011009;	Protein kinase domain; Protein kinase-like domain;
IPI00536188	P46309	GSH1 Glutamate--cysteine ligase, chloroplastic	AT4G23100	GSH1	12103458	12106751	-	glutamate-cysteine ligase	1.345	cellular component organization or biogenesis; cellular process; developmental process; immune system process; localization; metabolic process; multi-organism process; multicellular organismal process; reproduction; reproductive process; response to stimulus; single-organism process;	binding; catalytic activity;	cell; cell part; organelle; organelle part;	K01919	Metabolic pathways; Glutathione metabolism;
IPI00523172	Q8L7S8	emb1138 Isoform 2 of DEAD-box ATP-dependent RNA helicase 3, chloroplastic	AT5G26742	emb1138	9285540	9288871	-	DEAD-box ATP-dependent RNA helicase 3	2.243		binding; catalytic activity;	cell; cell part; membrane; organelle; organelle part;			IPR027417;IPR012562;IPR011545;IPR001650;IPR014014;IPR001878;IPR014001;	P-loop containing nucleoside triphosphate hydrolase; GUCT; DNA/RNA helicase, DEAD/DEAH box type, N-terminal; Helicase, C-terminal; RNA helicase, DEAD-box type, Q motif; Zinc finger, CCHC-type; Helicase, superfamily 1/2, ATP-binding domain;
IPI00538275	Q9SZN4	- Phospholipase like protein	AT4G38550	-	18025886	18028546	+	phospholipase like protein (PEARLI 4) family	1.882
IPI00528095	Q94A40,Q56XA1	AT1G62020 Coatomer subunit alpha-1	AT1G62020	-	22919814	22923728	+	coatomer subunit alpha-1	0.973	cellular process; establishment of localization; localization; single-organism process;	structural molecule activity;	cell; cell part; macromolecular complex; membrane; membrane part; organelle; organelle part;	K05236		IPR015943;IPR006692;IPR011048;IPR010714;IPR017986;	WD40/YVTN repeat-like-containing domain; Coatomer, WD associated region; Cytochrome cd1-nitrite reductase-like, haem d1 domain; Coatomer, alpha subunit, C-terminal; WD40-repeat-containing domain;
IPI00524815	Q0WNC4	PDE312 RNA binding	AT3G48500	PDE312	17962209	17965408	+	RNA binding protein PDE312	1.38			cell; cell part; nucleoid; organelle; organelle part;			IPR022967;IPR012340;	RNA-binding domain, S1; Nucleic acid-binding, OB-fold;
IPI00522545	Q0WLB0,P24806	XTH24 Xyloglucan endotransglucosylase/hydrolase protein 24	AT4G30270	XTH24	14819445	14820448	-	xyloglucan endotransglucosylase/hydrolase protein 24	1.121	cellular component organization or biogenesis; cellular process; metabolic process; single-organism process;	catalytic activity;	cell; cell part; extracellular region; membrane; organelle;	K08235		IPR013320;IPR010713;IPR008985;IPR000757;	Concanavalin A-like lectin/glucanase, subgroup; Xyloglucan endo-transglycosylase, C-terminal; Concanavalin A-like lectin/glucanases superfamily; Glycoside hydrolase, family 16;
IPI00547879	Q8GW48	HSBP unknown protein	AT4G15802	HSBP	8986864	8988339	-	heat shock factor binding protein	1.443	cellular process; developmental process; multicellular organismal process; reproduction; reproductive process; response to stimulus; single-organism process;		cell; cell part; organelle;
IPI00525100	Q56Z49,Q9LH76	RHM3 Probable rhamnose biosynthetic enzyme 3	AT3G14790	RHM3	4964791	4966875	+	rhamnose biosynthetic enzyme 3	1.917	cellular process; metabolic process;	binding; catalytic activity;	cell; cell junction; cell part; symplast;	K12450	Biosynthesis of secondary metabolites; Amino sugar and nucleotide sugar metabolism;	IPR016040;IPR001509;	NAD(P)-binding domain; NAD-dependent epimerase/dehydratase;
IPI00524846	P25865	UBC1 Ubiquitin-conjugating enzyme E2 1	AT1G14400	UBC1	4927294	4928136	-	ubiquitin-conjugating enzyme E2 1	1.961	biological regulation; cellular component organization or biogenesis; cellular process; developmental process; metabolic process; multicellular organismal process; negative regulation of biological process; regulation of biological process; reproduction; reproductive process; single-organism process;	binding; catalytic activity;		K10573	Ubiquitin mediated proteolysis;	IPR000608;IPR016135;	Ubiquitin-conjugating enzyme, E2; Ubiquitin-conjugating enzyme/RWD-like;
IPI00518170	Q9SA78	AT1G30630 Coatomer subunit epsilon-1	AT1G30630	-	10858546	10860173	-	coatomer subunit epsilon-1	1.281	cellular process; establishment of localization; localization; single-organism process;	structural molecule activity;	cell; cell part; macromolecular complex; membrane; membrane part; organelle; organelle part;	K17268		IPR011990;	Tetratricopeptide-like helical;
IPI00531520	Q9SHC8	PVA12 Vesicle-associated protein 1-2	AT2G45140	PVA12	18611029	18612971	+	VAP-like protein 12	1.252	cellular process; establishment of localization; localization; single-organism process;	structural molecule activity;	cell; cell part; membrane; membrane part; organelle; organelle part;			IPR008962;	PapD-like;
IPI00516621	Q9MA18,Q9LQW6,Q940S0,Q9LQW5	AT1G14670 endomembrane protein 70, putative	AT1G14670	-	5037669	5040199	+	putative endomembrane protein 70	1.205			cell; cell part; membrane; membrane part; organelle;			IPR016196;	Major facilitator superfamily domain, general substrate transporter;
IPI00539054	Q8GRQ8,Q8GRV6,Q5DWW0,Q8GS44,Q9S818,Q8GSW4,Q8GRQ9,Q8GSW3,Q7Y1X4,Q5DWW1	F3H Naringenin,2-oxoglutarate 3-dioxygenase	AT3G51240	F3H	19025409	19026658	+	flavanone 3-hydroxylase	1.145	metabolic process; response to stimulus;	binding; catalytic activity;		K00475	Metabolic pathways; Biosynthesis of secondary metabolites; Flavonoid biosynthesis;	IPR005123;IPR027443;IPR026992;	Oxoglutarate/iron-dependent dioxygenase; Isopenicillin N synthase-like; Non-haem dioxygenase N-terminal domain;
IPI00538294	Q8RXD9	DPE2 4-alpha-glucanotransferase DPE2	AT2G40840	DPE2	17045368	17050779	+	4-alpha-glucanotransferase DPE2	1.336	cellular process; metabolic process;	binding; catalytic activity;	cell; cell part;	K00705	Metabolic pathways; Starch and sucrose metabolism;	IPR013781;IPR002044;IPR013784;IPR013783;IPR017853;	Glycoside hydrolase, catalytic domain; Carbohydrate binding module family 20; Carbohydrate-binding-like fold; Immunoglobulin-like fold; Glycoside hydrolase, superfamily;
IPI00520398	Q9ZQP2	ACX5 Putative peroxisomal acyl-coenzyme A oxidase 1.2	AT2G35690	ACX5	14999962	15002892	+	acyl-CoA oxidase 5	1.495	cellular process; developmental process; metabolic process; multi-organism process; multicellular organismal process; response to stimulus; single-organism process;	binding; catalytic activity;	cell; cell part; organelle;	K00232	Metabolic pathways; Biosynthesis of unsaturated fatty acids; alpha-Linolenic acid metabolism; Fatty acid degradation; Peroxisome; Fatty acid metabolism;	IPR006091;IPR009075;IPR002655;IPR009100;IPR013786;	Acyl-CoA oxidase/dehydrogenase, central domain; Acyl-CoA dehydrogenase/oxidase C-terminal; Acyl-CoA oxidase, C-terminal; Acyl-CoA dehydrogenase/oxidase, N-terminal and middle domain; Acyl-CoA dehydrogenase/oxidase, N-terminal;
IPI00530847	Q56WP4,Q9M2V9	AT3G55070 unknown protein	AT3G55070	-	20408377	20410887	+	LisH/CRA/RING-U-box domain-containing protein	1.32			cell; cell part;			IPR013144;IPR006594;IPR024964;IPR013083;IPR006595;	CRA domain; LisH dimerisation motif; CTLH/CRA C-terminal to LisH motif domain; Zinc finger, RING/FYVE/PHD-type; CTLH, C-terminal LisH motif;
IPI00543802	Q9ZQ26	AT2G24420 DNA repair ATPase-related	AT2G24420	-	10380147	10382624	+	ATPase-related DNA repair protein	0.938			cell; cell part; membrane; organelle; organelle part;
IPI00526539	Q9SS48	SDP6 Glycerol-3-phosphate dehydrogenase SDP6, mitochondrial	AT3G10370	SDP6	3216502	3219027	+	glycerol-3-phosphate dehydrogenase SDP6	1.038	cellular process; establishment of localization; localization; metabolic process; single-organism process;	catalytic activity;	cell; cell part; macromolecular complex; membrane; organelle; organelle part;	K00111	Glycerophospholipid metabolism;	IPR006076;	FAD dependent oxidoreductase;
IPI00532517	F4JHH5,O81298	SEC15B exocyst complex subunit Sec15-like family protein	AT4G02350	SEC15B	1038157	1040571	+	exocyst complex component sec15B	1.081	cellular process; establishment of localization; localization; single-organism process;		cell; cell part; macromolecular complex;
IPI00540732	F4K487	AT5G20360 octicosapeptide/Phox/Bem1p (PB1) domain-containing protein / tetratricopeptide repeat (TPR)-containing protein	AT5G20360	-	6882121	6884630	-	octicosapeptide/Phox/Bem1p and tetratricopeptide repeat domain-containing protein	1.142						IPR000270;IPR013026;IPR011990;	Phox/Bem1p; Tetratricopeptide repeat-containing domain; Tetratricopeptide-like helical;
IPI00519769	Q9S841	PSBO2 Oxygen-evolving enhancer protein 1-2, chloroplastic	AT3G50820	PSBO2	18891008	18892311	-	oxygen-evolving enhancer protein 1-2	1.29	biological regulation; cellular component organization or biogenesis; cellular process; metabolic process; negative regulation of biological process; regulation of biological process; response to stimulus;	binding;	cell; cell part; macromolecular complex; membrane; membrane part; organelle; organelle part;	K02716	Metabolic pathways; Photosynthesis;	IPR011250;	Outer membrane protein/outer membrane enzyme PagP , beta-barrel;
IPI00530933	Q8GRX2,Q56WX6	AT5G37475 translation initiation factor-related	AT5G37475	-	14866328	14867749	-	translation initiation factor eIF3 subunit	1.353		binding;	cell; cell junction; cell part; symplast;	K03245	RNA transport;	IPR023194;	Eukaryotic translation initiation factor 3-like domain;
IPI00536513	Q93ZR7,Q9XEA1	AT4G04340 early-responsive to dehydration protein-related / ERD protein-related	AT4G04340	-	2123235	2126624	+	early-responsive to dehydration stress-related protein	1.281			cell; cell part; membrane;			IPR003864;	Domain of unknown function DUF221;
IPI00523200	Q9LF41	AT5G15400 Probable ubiquitin conjugation factor E4	AT5G15400	-	4997764	5002907	-	putative ubiquitin conjugation factor E4	0.94	cellular process; metabolic process;	catalytic activity;	cell; cell part; macromolecular complex;	K10597	Ubiquitin mediated proteolysis; Protein processing in endoplasmic reticulum;	IPR013083;IPR003613;IPR019474;	Zinc finger, RING/FYVE/PHD-type; U box domain; Ubiquitin conjugation factor E4, core;
IPI00528759	Q9CA96,Q9SSD9	- F18B13.2 protein	AT1G79940	ATERDJ2A	30070023	30073237	+	J domain protein DjC21	1.432	cellular process; metabolic process;			K09540	Protein export; Protein processing in endoplasmic reticulum;	IPR004179;IPR014756;IPR001623;	Sec63 domain; Immunoglobulin E-set; DnaJ domain;
IPI00519654	Q9LT02	PDR2 Probable cation-transporting ATPase	AT5G23630	PDR2	7960756	7967644	-	putative cation-transporting ATPase	1.247	biological regulation; cellular process; developmental process; multi-organism process; multicellular organismal process; reproduction; reproductive process; response to stimulus; single-organism process;	binding; catalytic activity; transporter activity;	cell; cell part; membrane; membrane part; organelle;	K14950		IPR023299;IPR008250;IPR023214;	P-type ATPase, cytoplasmic domain N; P-type ATPase, A domain; HAD-like domain;
IPI00540197	Q9SB81	PRXR1 Peroxidase 42	AT4G21960	PRXR1	11646613	11648312	-	peroxidase 42	1.119	cellular process; metabolic process; response to stimulus; rhythmic process; single-organism process;	antioxidant activity; binding; catalytic activity;	extracellular region;	K00430	Phenylalanine metabolism; Metabolic pathways; Phenylpropanoid biosynthesis; Biosynthesis of secondary metabolites;	IPR002016;	Haem peroxidase, plant/fungal/bacterial;
IPI00537308	O82233	eIFiso4G2 MIF4G domain-containing protein / MA3 domain-containing protein	AT2G24050	eIFiso4G2	10225500	10228456	-	eukaryotic translation initiation factor isoform 4G-2	0.931	biological regulation; cellular process; locomotion; metabolic process; multi-organism process; regulation of biological process; response to stimulus;	binding;	cell; cell part;	K03260	RNA transport;	IPR003890;IPR016024;IPR003891;IPR016021;	MIF4G-like, type 3; Armadillo-type fold; Initiation factor eIF-4 gamma, MA3; MIF4-like, type 1/2/3;
IPI00538298	Q9SS87	AT3G01680 unknown protein	AT3G01680	-	252033	255246	+	hypothetical protein	0.873
IPI00522708	O80551,F4I2Z0	AT1G22700 T22J18.13 protein	AT1G22700	-	8028323	8029878	-	Ycf37-like photosystem I biogenesis related protein	1.876						IPR013026;IPR011990;	Tetratricopeptide repeat-containing domain; Tetratricopeptide-like helical;
IPI00546158	Q8L9W0,Q9SW43,Q8S9L7	AT4G34920 1-phosphatidylinositol phosphodiesterase-related	AT4G34920	-	16635745	16636701	+	PLC-like phosphodiesterases superfamily protein	1.722	metabolic process;	catalytic activity;	cell; cell part;			IPR017946;IPR000909;	PLC-like phosphodiesterase, TIM beta/alpha-barrel domain; Phospholipase C, phosphatidylinositol-specific , X domain;
IPI00533375	Q84MB3	AT1G06620 1-aminocyclopropane-1-carboxylate oxidase homolog 1	AT1G06620	-	2025618	2027094	+	2-oxoglutarate-dependent dioxygenase-like protein	1.54		binding; catalytic activity;				IPR005123;IPR027443;IPR026992;	Oxoglutarate/iron-dependent dioxygenase; Isopenicillin N synthase-like; Non-haem dioxygenase N-terminal domain;
IPI00521857	Q9LL47,Q4F883,Q9LL48	SAG101 SAG101 (SENESCENCE-ASSOCIATED GENE 101); carboxylesterase/ triacylglycerol lipase	AT5G14930	SAG101	4828754	4830769	+	acyl hydrolase	1.318	developmental process; metabolic process; single-organism process;	catalytic activity;
IPI00536413	Q9FKK1	AT5G60460 sec61beta family protein	AT5G60460	-	24317590	24317919	-	protein transport protein SEC61 subunit beta	0.752			cell; cell part; membrane; organelle;	K09481	Phagosome; Protein export; Protein processing in endoplasmic reticulum;
IPI00528923	Q9LQF2	CINV1 CINV1 (cytosolic invertase 1); beta-fructofuranosidase	AT1G35580	CINV1	13122460	13124808	-	alkaline/neutral invertase CINV1	1.032	cellular process; developmental process; metabolic process; multicellular organismal process; response to stimulus; single-organism process;	catalytic activity;	cell; cell part; membrane; organelle;			IPR008928;	Six-hairpin glycosidase-like;
IPI00525950	Q9LV60	AT5G48540 Cysteine-rich repeat secretory protein 55	AT5G48540	-	19669096	19669887	-	receptor-like protein kinase-related family protein	1.793	response to stimulus;		extracellular region;			IPR002902;	Gnk2-homologous domain;
IPI00539409	Q9SAM8,Q9SCV9	BGAL3 Isoform 2 of Beta-galactosidase 3	AT4G36360	BGAL3	17176840	17181143	-	beta-galactosidase 3	2.424	metabolic process;	binding; catalytic activity;	extracellular region;			IPR008979;IPR013781;IPR017853;IPR000922;	Galactose-binding domain-like; Glycoside hydrolase, catalytic domain; Glycoside hydrolase, superfamily; D-galactoside/L-rhamnose binding SUEL lectin domain;
IPI00542840	Q93ZT6	eIFiso4G1 eukaryotic translation initiation factor 4F, putative / eIF-4F, putative	AT5G57870	eIFiso4G1	23439755	23443433	+	putative translation initiation factor	1.585	biological regulation; cellular process; locomotion; metabolic process; multi-organism process; regulation of biological process; response to stimulus;	binding;	cell; cell part; organelle;	K03260	RNA transport;	IPR003890;IPR016024;IPR003891;IPR016021;	MIF4G-like, type 3; Armadillo-type fold; Initiation factor eIF-4 gamma, MA3; MIF4-like, type 1/2/3;
IPI00520253	Q8VZI8	ftsh10 ATP-dependent zinc metalloprotease FTSH 10, mitochondrial	AT1G07510	ftsh10	2305689	2309380	+	FTSH protease 10	1.581	metabolic process;	binding; catalytic activity;	cell; cell part; membrane; membrane part; organelle; organelle part;	K08956		IPR027417;IPR000642;IPR003593;IPR003959;IPR011546;	P-loop containing nucleoside triphosphate hydrolase; Peptidase M41; AAA+ ATPase domain; ATPase, AAA-type, core; Peptidase M41, FtsH extracellular;
IPI00537579	F4JJT9,Q8GWM7	AT4G33760 tRNA synthetase class II (D, K and N) family protein	AT4G33760	-	16189285	16193260	-	tRNA synthetase class II (D, K and N) family protein	1.572	cellular process; metabolic process;	binding; catalytic activity;	cell; cell part; membrane; organelle;	K01876	Aminoacyl-tRNA biosynthesis;	IPR006195;IPR012340;IPR004364;IPR004115;IPR004365;	Aminoacyl-tRNA synthetase, class II; Nucleic acid-binding, OB-fold; Aminoacyl-tRNA synthetase, class II (D/K/N); GAD domain; OB-fold nucleic acid binding domain, AA-tRNA synthetase-type;
IPI00536551	Q56Y85	MAP2B Methionine aminopeptidase 2B	AT3G59990	MAP2B	22155921	22158551	-	methionine aminopeptidase 2B	1.816	cellular process; metabolic process;	binding; catalytic activity;	cell; cell part;	K01265		IPR000994;IPR011991;	Peptidase M24, structural domain; Winged helix-turn-helix DNA-binding domain;
IPI00524302	Q9FG38	SNX1 SNX1 (SORTING NEXIN 1); phosphoinositide binding / protein binding	AT5G06140	SNX1	1856212	1858752	-	sorting nexin 1	1.287	biological regulation; cellular process; developmental process; establishment of localization; localization; multicellular organismal process; response to stimulus; single-organism process;	binding;	cell; cell part; macromolecular complex; membrane; membrane part; organelle; organelle part;			IPR001683;IPR015404;	Phox homologous domain; Vps5 C-terminal;
IPI00533626	Q9FVW3	MES14 Isoform 1 of Probable esterase At1g33990	AT1G33990	MES14	12355909	12357894	+	methyl esterase 14	1.158		catalytic activity;	cell; cell part; membrane; organelle;
IPI00517715	O64634	AT2G45540 WD-40 repeat family protein / beige-related	AT2G45540	-	18757881	18772229	-	beige-related and WD-40 repeat-containing protein	1.343						IPR015943;IPR000409;IPR023362;IPR017986;IPR008985;	WD40/YVTN repeat-like-containing domain; BEACH domain; PH-BEACH domain; WD40-repeat-containing domain; Concanavalin A-like lectin/glucanases superfamily;
IPI00530276	Q9M033	ESP4 ESP4 (ENHANCED SILENCING PHENOTYPE 4); binding	AT5G01400	ESP4	162803	171072	-	Symplekin/Pta1-like protein	1.039	biological regulation; cellular process; metabolic process; negative regulation of biological process; regulation of biological process; single-organism process;		cell; cell part; macromolecular complex; membrane-enclosed lumen; organelle; organelle part;	K06100	mRNA surveillance pathway;	IPR022075;IPR011989;IPR016024;	Symplekin C-terminal; Armadillo-like helical; Armadillo-type fold;
IPI00539432	Q941F4,Q9ZVW2	HEN2 HEN2 (hua enhancer 2); ATP-dependent helicase/ RNA helicase	AT2G06990	HEN2	2895135	2900909	+	RNA helicase, ATP-dependent, SK12/DOB1 protein	1.278	cellular process; developmental process; metabolic process; multicellular organismal process; reproduction; reproductive process; single-organism process;	binding; catalytic activity;	cell; cell part; organelle;	K12598	RNA degradation;	IPR027417;IPR025696;IPR011545;IPR001650;IPR012961;IPR014001;	P-loop containing nucleoside triphosphate hydrolase; rRNA-processing arch domain; DNA/RNA helicase, DEAD/DEAH box type, N-terminal; Helicase, C-terminal; DSH, C-terminal; Helicase, superfamily 1/2, ATP-binding domain;
IPI00531207	Q0WRN9,O22139,F4IW51	emb1067 emb1067 (embryo defective 1067); tRNA 2~-phosphotransferase/ transferase, transferring phosphorus-containing groups	AT2G45330	emb1067	18686340	18687874	+	RNA 2'-phosphotransferase, Tpt1 / KptA family	2.739	cellular process; metabolic process;	catalytic activity;		K10669
IPI00543392	O23647	SBE2.1 SBE2.1 (starch branching enzyme 2.1); 1,4-alpha-glucan branching enzyme	AT2G36390	SBE2.1	15264283	15269940	+	1,4-alpha-glucan branching enzyme 2-1	1.263	biological regulation; cellular process; metabolic process; response to stimulus; single-organism process;	binding; catalytic activity;	cell; cell part; organelle; organelle part;	K00700	Metabolic pathways; Starch and sucrose metabolism; Biosynthesis of secondary metabolites;	IPR013781;IPR004193;IPR013780;IPR014756;IPR006047;IPR013783;IPR006048;IPR017853;	Glycoside hydrolase, catalytic domain; Glycoside hydrolase, family 13, N-terminal; Glycosyl hydrolase, family 13, all-beta; Immunoglobulin E-set; Glycosyl hydrolase, family 13, catalytic domain; Immunoglobulin-like fold; Alpha-amylase, C-terminal all beta; Glycoside hydrolase, superfamily;
IPI00525407	P93655,Q93ZJ8	LON1 Lon protease homolog 1, mitochondrial	AT5G26860	LON1	9451183	9456631	+	lon protease 1	1.341	metabolic process;	binding; catalytic activity;	cell; cell part; membrane-enclosed lumen; organelle; organelle part;	K08675		IPR027417;IPR020568;IPR003111;IPR008269;IPR003593;IPR003959;IPR014721;IPR015947;	P-loop containing nucleoside triphosphate hydrolase; Ribosomal protein S5 domain 2-type fold; Peptidase S16, lon N-terminal; Peptidase S16, Lon C-terminal; AAA+ ATPase domain; ATPase, AAA-type, core; Ribosomal protein S5 domain 2-type fold, subgroup; PUA-like domain;
IPI00529384	Q8L9G2,Q9C9Z6	AT3G08600 unknown protein	AT3G08600	-	2612646	2613596	+	hypothetical protein	1.069			cell; cell part; membrane;
IPI00543036	Q9MAB3,Q570R2	AT3G05060 Probable nucleolar protein 5-2	AT3G05060	-	1413174	1415564	-	putative SAR DNA-binding protein	1.197	cellular component organization or biogenesis;	binding;	cell; cell part; membrane; membrane-enclosed lumen; organelle; organelle part;	K14565	Ribosome biogenesis in eukaryotes;	IPR012974;IPR002687;IPR012976;	NOP5, N-terminal; Nop domain; NOSIC;
IPI00537903	O22941	AT2G41790 Zinc-metallopeptidase, peroxisomal	AT2G41790	-	17429453	17436110	-	zinc-metallopeptidase PXM16	1.16	metabolic process;	binding; catalytic activity;	cell; cell part; organelle;	K01408		IPR011237;IPR011249;IPR011765;IPR007863;	Peptidase M16 domain; Metalloenzyme, LuxS/M16 peptidase-like; Peptidase M16, N-terminal; Peptidase M16, C-terminal domain;
IPI00521704	Q8RV68	AT2G31725 unknown protein	AT2G31725	-	13486447	13487391	-	hypothetical protein	1.395
IPI00546400	Q9SK39	MAPR2 Probable steroid-binding protein 3	AT2G24940	MAPR2	10609447	10609749	+	membrane-associated progesterone binding protein 2	1.182		binding;	cell; cell part; organelle;	K17278		IPR001199;	Cytochrome b5-like heme/steroid binding domain;
IPI00519609	Q9SRH6	AT3G01290 Hypersensitive-induced response protein 3	AT3G01290	-	88252	89356	-	SPFH/Band 7/PHB domain-containing membrane-associated protein	1.199	multi-organism process; response to stimulus;		cell; cell junction; cell part; membrane; organelle; organelle part; symplast;
IPI00543954	Q96514	CYP71B7 Cytochrome P450 71B7	AT1G13110	CYP71B7	4467272	4468857	+	cytochrome P450 71B7	1.122		binding; catalytic activity; electron carrier activity;	membrane; membrane part;
IPI00520371	Q9ZPI1	ATKRS-1 Lysyl-tRNA synthetase	AT3G11710	ATKRS-1	3702359	3705613	-	Lysyl-tRNA synthetase	1.056	cellular process; metabolic process;	binding; catalytic activity;	cell; cell junction; cell part; symplast;	K04567	Aminoacyl-tRNA biosynthesis;	IPR006195;IPR012340;IPR018149;IPR004364;IPR004365;	Aminoacyl-tRNA synthetase, class II; Nucleic acid-binding, OB-fold; Lysyl-tRNA synthetase, class II, C-terminal; Aminoacyl-tRNA synthetase, class II (D/K/N); OB-fold nucleic acid binding domain, AA-tRNA synthetase-type;
IPI00540012	Q9LFX3,Q9ASW0,Q8LEY2	AT1G27150 binding	AT1G27150	-	9429177	9432068	+	StaR-like protein domain-containing protein	1.173						IPR011990;	Tetratricopeptide-like helical;
IPI00530678	F4IKD6	AT2G16460 metal ion binding	AT2G16460	-	7133704	7135483	-	hypothetical protein	1.327
IPI00521332	Q0WLI2,Q9SAC6	SEX1 Alpha-glucan water dikinase 1, chloroplastic	AT1G10760	SEX1	3581210	3590043	-	alpha-glucan water dikinase 1	1.218	cellular process; metabolic process; multi-organism process; response to stimulus;	binding; catalytic activity;	cell; cell part; organelle; organelle part;	K08244		IPR013815;IPR013816;IPR002192;	ATP-grasp fold, subdomain 1; ATP-grasp fold, subdomain 2; Pyruvate phosphate dikinase, PEP/pyruvate-binding;
IPI00544070	Q29Q26	AKR2B AKR2B (ANKYRIN REPEAT-CONTAINING 2B); protein binding / transcription regulator	AT2G17390	AKR2B	7555870	7557743	+	ankyrin repeat-containing 2B	0.966	biological regulation; cellular process; metabolic process; regulation of biological process;		cell; cell part; membrane;			IPR020683;	Ankyrin repeat-containing domain;
IPI00529620	P54887,B9DHM7,Q8RXP0	P5CS1 Delta-1-pyrroline-5-carboxylate synthase A	AT2G39800	P5CS1	16598516	16602939	-	delta1-pyrroline-5-carboxylate synthase 1	2.002	cellular process; developmental process; metabolic process; multicellular organismal process; response to stimulus; single-organism process;	binding; catalytic activity;	cell; cell part; membrane; organelle;	K12657	Metabolic pathways; Biosynthesis of amino acids; Arginine and proline metabolism;	IPR016161;IPR001048;IPR016162;IPR000965;IPR015590;IPR016163;	Aldehyde/histidinol dehydrogenase; Aspartate/glutamate/uridylate kinase; Aldehyde dehydrogenase, N-terminal; Gamma-glutamyl phosphate reductase GPR; Aldehyde dehydrogenase domain; Aldehyde dehydrogenase, C-terminal;
IPI00520814	B0ZUX9,B0ZUY2,B0ZUX4,B0ZV01,B0ZV55,B0ZUW9,B0ZV12,B0ZV48,B0ZUW0,B0ZV02,B0ZV20,B0ZUW3,B0ZUZ3,B0ZUZ1,B0ZV05,B0ZV25,B0ZUX6,B0ZV19,B0ZUY5,B0ZV40,B0ZV41,B0ZUZ8,B0ZUX2,B0ZV34,B0ZV14,Q93VW5,B0ZV49,B0ZUY6,B0ZV29,B0ZUW2,B0ZV09,B0ZUW6,B0ZUX1,O65782,B0ZV00,B0ZV30,B0ZUZ4,B0ZUW1,B0ZV28,B0ZV18,B0ZUW8,B0ZUX0,B0ZV38	CYP83B1 Cytochrome P450 83B1	AT4G31500	CYP83B1	15273677	15275271	-	cytochrome P450 83B1	0.84	biological regulation; cellular component organization or biogenesis; cellular process; developmental process; growth; immune system process; localization; metabolic process; multi-organism process; multicellular organismal process; regulation of biological process; response to stimulus; single-organism process;	binding; catalytic activity; electron carrier activity;	cell; cell part; membrane; membrane part; organelle;	K11818	Tryptophan metabolism; 2-Oxocarboxylic acid metabolism; Glucosinolate biosynthesis; Biosynthesis of secondary metabolites;
IPI00542250	Q93XX5	AT5G67130 PI-PLC X domain-containing protein At5g67130	AT5G67130	-	26791599	26793649	+	PI-PLC X domain-containing protein	1.363	metabolic process;	catalytic activity;	cell; cell part; membrane; membrane part;			IPR017946;IPR000909;	PLC-like phosphodiesterase, TIM beta/alpha-barrel domain; Phospholipase C, phosphatidylinositol-specific , X domain;
IPI00523695	F4JTN0	AT4G38350 hedgehog receptor	AT4G38350	-	17958324	17966846	-	Patched family protein	1.102	establishment of localization; localization; single-organism process;	molecular transducer activity; receptor activity;	membrane; membrane part;	K12385		IPR000731;	Sterol-sensing domain;
IPI00520108	Q94AI7	TPL Protein TOPLESS	AT1G15750	TPL	5415086	5420359	-	protein TOPLESS	1.645	biological regulation; cellular process; developmental process; metabolic process; multicellular organismal process; negative regulation of biological process; regulation of biological process; reproduction; reproductive process; response to stimulus; signaling; single-organism process;		cell; cell part; organelle;			IPR015943;IPR006594;IPR017986;IPR006595;	WD40/YVTN repeat-like-containing domain; LisH dimerisation motif; WD40-repeat-containing domain; CTLH, C-terminal LisH motif;
IPI00517611	Q94K06	AT1G22660 tRNA-nucleotidyltransferase, putative / tRNA adenylyltransferase, putative	AT1G22660	-	8017410	8021538	+	polynucleotide adenylyltransferase-like protein	1.293	cellular process; metabolic process;	binding; catalytic activity;	cell; cell part; organelle;			IPR002646;	Poly A polymerase, head domain;
IPI00938927	F4JB05	AT3G12915 GTP binding / GTPase	AT3G12915	-	4112999	4115708	+	ribosomal protein S5/Elongation factor G/III/V family protein	2.002	cellular process; metabolic process;	binding; catalytic activity;	cell; cell part; macromolecular complex; organelle;	K03234		IPR027417;IPR020568;IPR005517;IPR005225;IPR009022;IPR004161;IPR009000;IPR000795;IPR000640;IPR014721;	P-loop containing nucleoside triphosphate hydrolase; Ribosomal protein S5 domain 2-type fold; Translation elongation factor EFG/EF2, domain IV; Small GTP-binding protein domain; Elongation factor G, III-V domain; Translation elongation factor EFTu/EF1A, domain 2; Translation protein, beta-barrel domain; Elongation factor, GTP-binding domain; Translation elongation factor EFG, V domain; Ribosomal …
IPI00532091	O23365	CYP97B3 Cytochrome P450 97B3, chloroplastic	AT4G15110	CYP97B3	8629922	8632993	-	cytochrome P450 97B3	1.064	cellular process; metabolic process;	binding; catalytic activity; electron carrier activity;	cell; cell part; membrane; organelle; organelle part;
IPI00521856	Q8VY92	AT1G69460 emp24/gp25L/p24 family protein	AT1G69460	-	26112054	26113160	-	emp24/gp25L/p24 family/GOLD domain-containing protein	1.251	establishment of localization; localization;		cell; cell part; membrane; membrane part; organelle; organelle part;			IPR009038;	GOLD;
IPI00521709	Q8RY91,F4K203	AT5G61140 DEAD box RNA helicase, putative	AT5G61140	-	24589999	24603311	+	U5 small nuclear ribonucleoprotein helicase	0.964		binding; catalytic activity;	cell; cell part; macromolecular complex;	K01529		IPR004179;IPR027417;IPR011545;IPR001650;IPR014756;IPR003593;IPR014001;	Sec63 domain; P-loop containing nucleoside triphosphate hydrolase; DNA/RNA helicase, DEAD/DEAH box type, N-terminal; Helicase, C-terminal; Immunoglobulin E-set; AAA+ ATPase domain; Helicase, superfamily 1/2, ATP-binding domain;
IPI00529130	Q3EBM1	AT2G36410 unknown protein	AT2G36410	-	15279041	15280270	+	hypothetical protein	2.755
IPI00530327	Q0WTE6,Q8LBU2	GPX8 Probable glutathione peroxidase 8	AT1G63460	GPX8	23535118	23536326	+	glutathione peroxidase 8	0.937	response to stimulus;	antioxidant activity; catalytic activity;	cell; cell part; organelle;	K00432	Glutathione metabolism; Arachidonic acid metabolism;	IPR012336;	Thioredoxin-like fold;
IPI00527871	Q9SVN5	AT4G13780 Probable methionyl-tRNA synthetase	AT4G13780	-	7993366	7998433	-	probable methionine--tRNA ligase	1.339	cellular process; metabolic process; response to stimulus;	binding; catalytic activity;	cell; cell part;	K01874	Selenocompound metabolism; Aminoacyl-tRNA biosynthesis;	IPR012340;IPR009080;IPR002547;IPR014729;	Nucleic acid-binding, OB-fold; Aminoacyl-tRNA synthetase, class 1a, anticodon-binding; tRNA-binding domain; Rossmann-like alpha/beta/alpha sandwich fold;
IPI00528623	F4I1Y3	UPL1 UPL1 (UBIQUITIN-PROTEIN LIGASE 1); ubiquitin-protein ligase	AT1G55860	UPL1	20879900	20895393	-	ubiquitin-protein ligase 1	1.048	cellular process; metabolic process;	catalytic activity;	cell; cell part;	K10592	Ubiquitin mediated proteolysis;	IPR015940;IPR011989;IPR016024;IPR009060;IPR000449;IPR010314;IPR010309;IPR025527;IPR000569;	Ubiquitin-associated/translation elongation factor EF1B, N-terminal, eukaryote; Armadillo-like helical; Armadillo-type fold; UBA-like; Ubiquitin-associated domain/translation elongation factor EF-Ts, N-terminal; E3 ubiquitin ligase, domain of unknown function DUF913; E3 ubiquitin ligase, domain of unknown function DUF908; Domain of unknown function DUF4414; HECT;
IPI00533944	Q37145	ACA1 Calcium-transporting ATPase 1, chloroplastic	AT1G27770	ACA1	9671912	9676010	-	autoinhibited Ca2+-ATPase 1	1.547	cellular process; metabolic process;	binding; catalytic activity; transporter activity;	cell; cell part; membrane; membrane part; organelle; organelle part;			IPR023299;IPR006068;IPR008250;IPR023298;IPR024750;IPR023214;IPR004014;	P-type ATPase, cytoplasmic domain N; Cation-transporting P-type ATPase, C-terminal; P-type ATPase, A domain; P-type ATPase, transmembrane domain; Calcium-transporting P-type ATPase, N-terminal autoinhibitory domain; HAD-like domain; Cation-transporting P-type ATPase, N-terminal;
IPI00529197	Q8RX79,Q9LYD0	APG3 APG3 (ALBINO AND PALE GREEN); translation release factor/ translation release factor, codon specific	AT3G62910	APG3	23257661	23260386	-	peptide chain release factor 1	1.417	cellular component organization or biogenesis; cellular process; metabolic process; single-organism process;	binding;	cell; cell part; organelle;	K02835		IPR014720;IPR000352;IPR005139;	Double-stranded RNA-binding domain; Peptide chain release factor class I/class II; Peptide chain release factor;
IPI00544052	Q9SI58,Q93ZV6,C0Z2T0	AT2G03820 nonsense-mediated mRNA decay NMD3 family protein	AT2G03820	-	1165149	1166699	-	nonsense-mediated mRNA decay protein 3	2.299	cellular component organization or biogenesis; cellular process; establishment of localization; localization; single-organism process;		cell; cell part; organelle;	K07562	RNA transport; Ribosome biogenesis in eukaryotes;
IPI00522060	Q9XIQ8	- F13O11.18 protein	AT1G64880	-	24105713	24108780	+	ribosomal protein S5 family protein	0.83	cellular process; metabolic process;	binding; structural molecule activity;	cell; cell part; macromolecular complex; organelle;	K02988	Ribosome;	IPR013810;IPR014720;IPR014721;IPR005324;	Ribosomal protein S5, N-terminal; Double-stranded RNA-binding domain; Ribosomal protein S5 domain 2-type fold, subgroup; Ribosomal protein S5, C-terminal;
IPI00526113	Q570C2,Q56WU9,P20649	HA1 ATPase 1, plasma membrane-type	AT2G18960	HA1	8221858	8227268	+	H(+)-ATPase 1	1.155	biological regulation; cellular process; establishment of localization; localization; metabolic process; regulation of biological process; response to stimulus; single-organism process;	binding; catalytic activity; transporter activity;	cell; cell junction; cell part; membrane; membrane part; organelle; symplast;	K01535	Oxidative phosphorylation;	IPR023299;IPR008250;IPR023298;IPR023214;IPR004014;	P-type ATPase, cytoplasmic domain N; P-type ATPase, A domain; P-type ATPase, transmembrane domain; HAD-like domain; Cation-transporting P-type ATPase, N-terminal;
IPI00543334	Q9SMM3,Q39016,Q56X29	CDPK2 Calcium-dependent protein kinase 11	AT1G35670	CDPK2	13205456	13208058	+	calcium-dependent protein kinase 2	1.371	biological regulation; cellular process; metabolic process; positive regulation of biological process; regulation of biological process; response to stimulus; signaling; single-organism process;	binding; catalytic activity;	cell; cell part; membrane; organelle;	K13412	Plant-pathogen interaction;	IPR000719;IPR002048;IPR011009;IPR002290;IPR011992;	Protein kinase domain; EF-hand domain; Protein kinase-like domain; Serine/threonine- / dual specificity protein kinase, catalytic domain; EF-hand domain pair;
IPI00537809	Q8VYA0,Q9M084	AT4G31180 aspartyl-tRNA synthetase, putative / aspartate--tRNA ligase, putative	AT4G31180	-	15156696	15159362	+	Asx tRNA synthetase (AspRS/AsnRS) class II core domain-contating protein	2.294	cellular process; metabolic process; response to stimulus;	binding; catalytic activity;	cell; cell part;	K01876	Aminoacyl-tRNA biosynthesis;	IPR006195;IPR012340;IPR004364;IPR004365;	Aminoacyl-tRNA synthetase, class II; Nucleic acid-binding, OB-fold; Aminoacyl-tRNA synthetase, class II (D/K/N); OB-fold nucleic acid binding domain, AA-tRNA synthetase-type;
IPI00527688	A0A076,P92939	ECA1 Calcium-transporting ATPase 1, endoplasmic reticulum-type	AT1G07810	ECA1	2416681	2420572	+	calcium-transporting ATPase 1	1.478	biological regulation; cellular process; establishment of localization; localization; response to stimulus; single-organism process;	binding; catalytic activity; transporter activity;	cell; cell part; membrane; membrane part; organelle; organelle part;	K01537		IPR023299;IPR006068;IPR008250;IPR023298;IPR023214;IPR004014;	P-type ATPase, cytoplasmic domain N; Cation-transporting P-type ATPase, C-terminal; P-type ATPase, A domain; P-type ATPase, transmembrane domain; HAD-like domain; Cation-transporting P-type ATPase, N-terminal;
IPI00523714	Q56XV8	EMB3007 EMB3007 (embryo defective 3007); ATP binding / protein binding	AT5G18820	EMB3007	6271549	6274153	+	TCP-1/cpn60 chaperonin family protein	0.884	cellular process; metabolic process;	binding;	cell; cell part; organelle;			IPR027409;IPR027413;	GroEL-like apical domain; GroEL-like equatorial domain;
IPI00548576	P14671,Q0WUI8,Q56YC7	TSB1 Tryptophan synthase beta chain 1, chloroplastic	AT5G54810	TSB1	22264805	22266738	-	tryptophan synthase beta chain	1.688	biological regulation; cellular process; metabolic process; response to stimulus;	catalytic activity;	cell; cell part; membrane; organelle; organelle part;	K01696	Metabolic pathways; Glycine, serine and threonine metabolism; Biosynthesis of amino acids; Phenylalanine, tyrosine and tryptophan biosynthesis; Biosynthesis of secondary metabolites;	IPR001926;	Tryptophan synthase beta subunit-like PLP-dependent enzymes superfamily;
IPI00521338	Q9LP45	ATS9 19S proteosome subunit 9	AT1G29150	ATS9	10181240	10182499	+	26S proteasome non-ATPase regulatory subunit 9	1.047	metabolic process; response to stimulus;		cell; cell junction; cell part; macromolecular complex; organelle; symplast;	K03036	Proteasome;	IPR011991;IPR000717;IPR013143;	Winged helix-turn-helix DNA-binding domain; Proteasome component (PCI) domain; PCI/PINT associated module;
IPI00533935	O65041	ECR1 NEDD8-activating enzyme E1 catalytic subunit	AT5G19180	ECR1	6453375	6455750	+	NEDD8-activating enzyme E1 catalytic subunit	1.497	cellular process; metabolic process;	binding; catalytic activity;	cell; cell part; organelle;	K10686	Ubiquitin mediated proteolysis;	IPR016040;IPR009036;IPR019572;IPR023318;IPR014929;IPR000594;	NAD(P)-binding domain; Molybdenum cofactor biosynthesis, MoeB; Ubiquitin-activating enzyme; Ubiquitin activating enzyme, alpha domain; E2 binding; UBA/THIF-type NAD/FAD binding fold;
IPI00535110	O80948,Q8W4Q6	JAL23 Myrosinase-binding protein-like At2g39330	AT2G39330	JAL23	16419787	16421573	-	jacalin-related lectin 23	3.771			cell; cell junction; cell part; organelle; symplast;			IPR001229;	Mannose-binding lectin;
IPI00545291	Q680A5	AT2G42910 Ribose-phosphate pyrophosphokinase 4	AT2G42910	-	17856396	17858394	+	ribose-phosphate pyrophosphokinase 4	1.196	cellular process; metabolic process;	binding; catalytic activity;	cell; cell junction; cell part; membrane; symplast;			IPR000836;	Phosphoribosyltransferase domain;
IPI00548502	Q93YQ1	RAPTOR1 Regulatory-associated protein of TOR 1	AT3G08850	RAPTOR1	2686978	2694911	-	Regulatory-associated protein of TOR 1	1.041	biological regulation; cellular process; developmental process; growth; multicellular organismal process; regulation of biological process; reproduction; reproductive process; single-organism process;		cell; cell part; macromolecular complex;	K07204		IPR015943;IPR011989;IPR016024;IPR017986;	WD40/YVTN repeat-like-containing domain; Armadillo-like helical; Armadillo-type fold; WD40-repeat-containing domain;
IPI00516391	Q7Y1W1,Q7Y1Z4	AT5G01590 unknown protein	AT5G01590	-	224249	226620	+	hypothetical protein	1.126			cell; cell part; organelle; organelle part;
IPI00517911	Q9SW09	AT4G25740 40S ribosomal protein S10-1	AT4G25740	-	13107488	13108751	-	40S ribosomal protein S10-1	2.167			cell; cell part; macromolecular complex; membrane; organelle; organelle part;	K02947	Ribosome;	IPR005326;	Plectin/S10, N-terminal;
IPI00542424	Q949U1	CYP79F1 Isoform 1 of Dihomomethionine N-hydroxylase	AT1G16410	CYP79F1	5608862	5611118	+	dihomomethionine N-hydroxylase	0.907	cellular process; metabolic process;	binding; catalytic activity; electron carrier activity;	cell; cell part; membrane; membrane part; organelle; organelle part;	K12154	2-Oxocarboxylic acid metabolism; Glucosinolate biosynthesis; Biosynthesis of secondary metabolites;
IPI00540360	O82762	AT2G25970 KH domain-containing protein	AT2G25970	-	11071844	11075604	-	KH domain-containing protein	1.192		binding;	cell; cell part;	K13210		IPR004088;IPR004087;	K Homology domain, type 1; K Homology domain;
IPI00528096	P51407	AT2G27720 60S acidic ribosomal protein P2-1	AT2G27720	-	11818696	11819370	+	60S acidic ribosomal protein P2-1	0.874	cellular process; metabolic process;	structural molecule activity;	cell; cell part; macromolecular complex; organelle;	K02943	Ribosome;
IPI00656913	Q2V2S7	NDH-M NAD(P)H-quinone oxidoreductase subunit M, chloroplastic	AT4G37925	NDH-M	17830748	17831485	-	NAD(P)H-quinone oxidoreductase subunit M	0.856	cellular component organization or biogenesis;	binding; catalytic activity;	cell; cell part; macromolecular complex; membrane; membrane part; organelle; organelle part;
IPI00547640	Q9FMF9,Q56YD2	AT5G64270 splicing factor, putative	AT5G64270	-	25706909	25710718	+	putative splicing factor	1.342			cell; cell part; organelle;	K12828	Spliceosome;	IPR011989;IPR016024;IPR015016;	Armadillo-like helical; Armadillo-type fold; Splicing factor 3B subunit 1;
IPI00531622	Q67XD9	CINV2 Neutral invertase like protein	AT4G09510	CINV2	6021312	6023310	-	cytosolic invertase 2	1.089	cellular process; developmental process; metabolic process; multicellular organismal process; single-organism process;	catalytic activity;	cell; cell part;			IPR008928;	Six-hairpin glycosidase-like;
IPI00539301	Q9FK57	AT5G18130 unknown protein	AT5G18130	-	5995634	5997165	+	hypothetical protein	1.655
IPI00541592	Q9SB48	ATR1 ATR1 (ARABIDOPSIS P450 REDUCTASE 1); NADPH-hemoprotein reductase	AT4G24520	ATR1	12663065	12667066	-	NADPH--cytochrome P450 reductase 1	1.577	cellular process; metabolic process; response to stimulus;	binding; catalytic activity;	cell; cell part; membrane; membrane part; organelle; organelle part;	K00327		IPR017927;IPR001433;IPR017938;IPR008254;IPR023173;IPR003097;IPR001709;	Ferredoxin reductase-type FAD-binding domain; Oxidoreductase FAD/NAD(P)-binding; Riboflavin synthase-like beta-barrel; Flavodoxin/nitric oxide synthase; NADPH-cytochrome p450 reductase, FAD-binding, alpha-helical domain-3; FAD-binding, type 1; Flavoprotein pyridine nucleotide cytochrome reductase;
IPI00531687	Q9LY23,B9DGE0	IPK2a Inositol polyphosphate multikinase alpha	AT5G07370	IPK2a	2331251	2332111	+	inositol polyphosphate multikinase alpha	1.414	cellular component organization or biogenesis; cellular process; developmental process; growth; multi-organism process; multicellular organismal process; reproduction; reproductive process; single-organism process;	binding; catalytic activity;	cell; cell part; membrane; organelle;	K00915	Inositol phosphate metabolism; Metabolic pathways; Phosphatidylinositol signaling system;
IPI00547038	Q9ZU93,Q8LGE5	PUX2 PUX2 (PLANT UBX DOMAIN-CONTAINING PROTEIN 2); nucleic acid binding / zinc ion binding	AT2G01650	PUX2	284851	286394	-	UBX domain-containing protein 2	2.779				K14011	Protein processing in endoplasmic reticulum;	IPR006567;IPR018997;IPR001012;	PUG domain; PUB domain; UBX;
IPI00520696	P82873	TOM20-2 Mitochondrial import receptor subunit TOM20-2	AT1G27390	TOM20-2	9513469	9514912	-	mitochondrial import receptor subunit TOM20-2	1.508	cellular component organization or biogenesis; cellular process; establishment of localization; localization; single-organism process;	binding; transporter activity;	cell; cell part; macromolecular complex; membrane; membrane part; organelle; organelle part;			IPR011990;	Tetratricopeptide-like helical;
IPI00547053	Q8H1F7,Q8VZ62,Q9LQY8	AT1G26640 T24P13.2	AT1G26640	-	9207620	9209766	-	amino acid kinase family protein	1.59	cellular process; metabolic process;	catalytic activity;				IPR001048;	Aspartate/glutamate/uridylate kinase;
IPI00521323	Q9LIR7,F4J5A7	AT3G23900 Putative uncharacterized protein	AT3G23900	-	8631941	8635852	-	RNA recognition motif (RRM)-containing protein	1.176		binding;				IPR014756;IPR013783;IPR000571;IPR012677;IPR000504;	Immunoglobulin E-set; Immunoglobulin-like fold; Zinc finger, CCCH-type; Nucleotide-binding, alpha-beta plait; RNA recognition motif domain;
IPI00992431	F4K4Q2	OVA2 TRNA synthetase class I (I, L, M and V) family protein	AT5G49030	OVA2	19875091	19883251	-	isoleucyl-tRNA synthetase	1.322	biological regulation; cellular process; metabolic process; regulation of biological process;	binding; catalytic activity;	cell; cell part;	K01870	Aminoacyl-tRNA biosynthesis;	IPR010663;IPR009008;IPR013155;IPR002300;IPR009080;IPR014729;	Zinc finger, DNA glycosylase/AP lyase/isoleucyl tRNA synthetase; Valyl/Leucyl/Isoleucyl-tRNA synthetase, editing domain; Valyl/Leucyl/Isoleucyl-tRNA synthetase, class I, anticodon-binding; Aminoacyl-tRNA synthetase, class Ia; Aminoacyl-tRNA synthetase, class 1a, anticodon-binding; Rossmann-like alpha/beta/alpha sandwich fold;
IPI00548961	Q9ZNV4	CB5-C CB5-C (CYTOCHROME B5 ISOFORM C); heme binding	AT2G46650	CB5-C	19151807	19152394	+	cytochrome B5 isoform C	1.448	cellular process; metabolic process;	binding;	cell; cell part; membrane; membrane part; organelle; organelle part;			IPR001199;	Cytochrome b5-like heme/steroid binding domain;
IPI00525503	B9DHD3,P0DI07	HPA1;HISN6B Isoform 1 of Histidinol-phosphate aminotransferase, chloroplastic	AT5G10330	HPA1	3248027	3249858	-	Histidinol-phosphate aminotransferase	1.091	cellular process; metabolic process;	binding; catalytic activity;	cell; cell part; organelle; organelle part;	K00817	Phenylalanine metabolism; Metabolic pathways; Histidine metabolism; Biosynthesis of amino acids; Tropane, piperidine and pyridine alkaloid biosynthesis; Phenylalanine, tyrosine and tryptophan biosynthesis; Biosynthesis of secondary metabolites; Tyrosine metabolism;	IPR004839;IPR015422;IPR015424;IPR015421;	Aminotransferase, class I/classII; Pyridoxal phosphate-dependent transferase, major region, subdomain 2; Pyridoxal phosphate-dependent transferase; Pyridoxal phosphate-dependent transferase, major region, subdomain 1;
IPI00522348	Q84WR2,Q9LN03	AT1G08050 zinc finger (C3HC4-type RING finger) family protein	AT1G08050	-	2499088	2501311	-	C3HC4-type RING finger-containing protein	1.578		binding;	cell; cell part; membrane;			IPR002035;IPR013083;IPR001841;	von Willebrand factor, type A; Zinc finger, RING/FYVE/PHD-type; Zinc finger, RING-type;
IPI00540181	Q9FKX3,Q8GWN7	AT5G66090 unknown protein	AT5G66090	-	26425831	26426955	+	hypothetical protein	1.377			cell; cell part; organelle; organelle part;			IPR014729;	Rossmann-like alpha/beta/alpha sandwich fold;
IPI00544784	Q9FFV8	AT5G38640 eukaryotic translation initiation factor 2B family protein / eIF-2B family protein	AT5G38640	-	15468020	15470674	-	translation initiation factor eIF-2B delta subunit	1.941	biological regulation; cellular process; metabolic process; negative regulation of biological process; regulation of biological process;	binding; enzyme regulator activity;	cell; cell part; macromolecular complex;	K03680	RNA transport;
IPI00536859	Q9SHB0	AT2G40800 unknown protein	AT2G40800	-	17024653	17026769	-	hypothetical protein	1.449			cell; cell part; organelle;
IPI00527854	Q84WM2,Q0WV84,Q38882	PLDALPHA1 Phospholipase D alpha 1	AT3G15730	PLDALPHA1	5330835	5333474	+	phospholipase D alpha 1	1.137	biological regulation; cellular process; developmental process; metabolic process; multicellular organismal process; positive regulation of biological process; regulation of biological process; response to stimulus; signaling; single-organism process;	binding; catalytic activity;	cell; cell junction; cell part; membrane; organelle; symplast;	K01115	Endocytosis; Metabolic pathways; Glycerophospholipid metabolism; Ether lipid metabolism;	IPR001736;IPR000008;IPR024632;	Phospholipase D/Transphosphatidylase; C2 domain; Phospholipase D, C-terminal;
IPI00536168	Q39033,C0Z2P3	PLC2 Phosphoinositide phospholipase C 2	AT3G08510	PLC2	2582626	2585556	-	phosphoinositide phospholipase C 2	1.055	biological regulation; cellular process; metabolic process; regulation of biological process; response to stimulus; signaling; single-organism process;	binding; catalytic activity; molecular transducer activity;	cell; cell part; membrane;	K05857	Inositol phosphate metabolism; Metabolic pathways; Phosphatidylinositol signaling system;	IPR015359;IPR017946;IPR000909;IPR000008;IPR011992;IPR001711;	Phospholipase C, phosphoinositol-specific, EF-hand-like; PLC-like phosphodiesterase, TIM beta/alpha-barrel domain; Phospholipase C, phosphatidylinositol-specific , X domain; C2 domain; EF-hand domain pair; Phospholipase C, phosphatidylinositol-specific, Y domain;
IPI00520632	B2CU06,O78310	CSD2 Superoxide dismutase [Cu-Zn], chloroplastic	AT2G28190	CSD2	12014548	12016303	+	copper/zinc superoxide dismutase 2	0.897	biological regulation; cellular process; metabolic process; negative regulation of biological process; regulation of biological process; response to stimulus; single-organism process;	antioxidant activity; binding; catalytic activity;	cell; cell part; extracellular region; organelle; organelle part;	K04565	Peroxisome;	IPR001424;	Superoxide dismutase, copper/zinc binding domain;
IPI00544570	Q9LUG1	AT3G23660 Sec23/Sec24 protein transport family protein	AT3G23660	-	8513666	8517729	-	Sec23/Sec24 protein transport family protein	1.57	cellular process; establishment of localization; localization; single-organism process;	binding;	cell; cell part; macromolecular complex; membrane; membrane part; organelle; organelle part;	K14006	Protein processing in endoplasmic reticulum;	IPR006896;IPR002035;IPR006895;IPR007123;IPR006900;IPR012990;	Sec23/Sec24, trunk domain; von Willebrand factor, type A; Zinc finger, Sec23/Sec24-type; Gelsolin domain; Sec23/Sec24, helical domain; Sec23/Sec24 beta-sandwich;
IPI00528839	Q39099,B9DI24	XTH4 Xyloglucan endotransglucosylase/hydrolase protein 4	AT2G06850	XTH4	2763619	2765490	+	xyloglucan endotransglucosylase/hydrolase protein 4	2.385	cellular component organization or biogenesis; cellular process; developmental process; growth; metabolic process; response to stimulus; single-organism process;	catalytic activity;	cell; cell junction; cell part; extracellular region; membrane; organelle; symplast;	K08235		IPR013320;IPR010713;IPR008985;IPR000757;	Concanavalin A-like lectin/glucanase, subgroup; Xyloglucan endo-transglycosylase, C-terminal; Concanavalin A-like lectin/glucanases superfamily; Glycoside hydrolase, family 16;
IPI00526112	O82197	SNF7.2 Vacuolar protein sorting-associated protein 32 homolog 1	AT2G19830	SNF7.2	8558101	8559389	-	vacuolar protein sorting-associated protein 32-1	0.866	establishment of localization; localization;		cell; cell part; macromolecular complex; membrane; membrane part; organelle; organelle part;	K12194	Endocytosis;
IPI00521579	Q8VZ74	AT5G66470 GTP binding / RNA binding	AT5G66470	-	26541986	26544302	-	GTP-binding protein Era	1.66		binding;	cell; cell part; organelle;	K03595		IPR009019;IPR027417;IPR005225;IPR015946;IPR006073;IPR004044;	K homology domain, prokaryotic type; P-loop containing nucleoside triphosphate hydrolase; Small GTP-binding protein domain; K homology domain-like, alpha/beta; GTP binding domain; K Homology domain, type 2;
IPI00526075	O23685	AT4G35410 AP-1 complex subunit sigma-2	AT4G35410	-	16832572	16833796	+	AP-1 complex subunit sigma-2	1.221	cellular process; establishment of localization; localization; single-organism process;	transporter activity;	cell; cell part; macromolecular complex; membrane; membrane part; organelle; organelle part;			IPR011012;IPR022775;	Longin-like domain; AP complex, mu/sigma subunit;
IPI00529546	O80575	COS1 6,7-dimethyl-8-ribityllumazine synthase, chloroplastic	AT2G44050	COS1	18224304	18225917	+	6,7-dimethyl-8-ribityllumazine synthase	1.404	biological regulation; cellular process; metabolic process; regulation of biological process; response to stimulus; signaling; single-organism process;	catalytic activity;	cell; cell part; macromolecular complex; organelle; organelle part;	K00794	Metabolic pathways; Riboflavin metabolism;
IPI00547427	Q9SBA5	AT5G16760 Inositol-tetrakisphosphate 1-kinase 1	AT5G16760	-	5509890	5510849	+	inositol-tetrakisphosphate 1-kinase 1	2.194	cellular process; metabolic process;	binding; catalytic activity;	cell; cell part;	K00913	Inositol phosphate metabolism; Metabolic pathways; Phosphatidylinositol signaling system;	IPR011761;	ATP-grasp fold;
IPI00535428	Q93XY7,O65597	AT4G26370 antitermination NusB domain-containing protein	AT4G26370	-	13334099	13336153	-	antitermination NusB domain-containing protein	1.155	biological regulation; cellular process; metabolic process; regulation of biological process;	binding;	cell; cell part; organelle;			IPR006027;	NusB/RsmB/TIM44;
IPI00521816	O65253,Q0WMB4,Q56ZE1,O82462	AT5G26710 F21E10.12 protein	AT5G26710	-	9305673	9308247	+	glutamyl/glutaminyl-tRNA synthetase, class Ic	1.302	cellular process; metabolic process;	binding; catalytic activity;	cell; cell part;	K01885	Metabolic pathways; Porphyrin and chlorophyll metabolism; Biosynthesis of secondary metabolites; Aminoacyl-tRNA biosynthesis;	IPR020056;IPR010987;IPR011035;IPR020059;IPR020058;IPR020061;IPR014729;	Ribosomal protein L25/Gln-tRNA synthetase, beta-barrel domain; Glutathione S-transferase, C-terminal-like; Ribosomal protein L25/Gln-tRNA synthetase, anti-codon-binding domain; Glutamyl/glutaminyl-tRNA synthetase, class Ib, anti-codon binding domain; Glutamyl/glutaminyl-tRNA synthetase, class Ib, catalytic domain; Glutamyl/glutaminyl-tRNA synthetase, class Ib, alpha-bundle domain; Rossmann-like a…
IPI00547567	Q9LHS2,Q8W553	AT5G35180 phosphoinositide binding	AT5G35180	-	13424538	13432787	+	hypothetical protein	1.088		binding;				IPR001849;IPR023393;IPR002913;IPR009769;	Pleckstrin homology domain; START-like domain; START domain; Domain of unknown function DUF1336;
IPI00517941	Q9FF57	- Similarity to lysophosphatidic acid acyltransferase	AT5G60620	GPAT9	24367266	24369647	+	glycerol-3-phosphate acyltransferase 9	1.441		catalytic activity;		K13506	Metabolic pathways; Glycerophospholipid metabolism; Glycerolipid metabolism;	IPR002123;	Phospholipid/glycerol acyltransferase;
IPI00520482	P45434,Q5M727,Q8LC49	AT2G21160 Translocon-associated protein subunit alpha	AT2G21160	-	9068428	9070310	+	translocon-associated protein subunit alpha	1.688			cell; cell part; membrane; membrane part; organelle; organelle part;	K13249	Protein processing in endoplasmic reticulum;
IPI00542800	P49693	AT4G02230 60S ribosomal protein L19-3	AT4G02230	-	979391	980640	-	60S ribosomal protein L19-3	1.198	cellular process; metabolic process;	structural molecule activity;	cell; cell part; macromolecular complex; membrane; organelle; organelle part;	K02885	Ribosome;	IPR015974;IPR015972;IPR000196;	Ribosomal protein L19/L19e, domain 3; Ribosomal protein L19/L19e, domain 1; Ribosomal protein L19/L19e domain;
IPI00519447	Q9LV48	PERK1 Isoform 1 of Proline-rich receptor-like protein kinase PERK1	AT3G24550	PERK1	8960411	8963303	+	proline-rich extensin-like receptor kinase 1	1.242	cellular process; metabolic process; multi-organism process; response to stimulus;	binding; catalytic activity;	cell; cell part; membrane; membrane part;			IPR000719;IPR013320;IPR001245;IPR011009;	Protein kinase domain; Concanavalin A-like lectin/glucanase, subgroup; Serine-threonine/tyrosine-protein kinase catalytic domain; Protein kinase-like domain;
IPI00534797	Q9FGH3	AT5G58490 cinnamoyl-CoA reductase family	AT5G58490	-	23643068	23644455	+	putative cinnamoyl-CoA reductase	1.224	cellular process; metabolic process;	binding; catalytic activity;	cell; cell part;			IPR016040;IPR001509;	NAD(P)-binding domain; NAD-dependent epimerase/dehydratase;
IPI00545799	P45432	FUS6 COP9 signalosome complex subunit 1	AT3G61140	FUS6	22626335	22628895	+	COP9 signalosome complex subunit 1	1.055	biological regulation; cellular component organization or biogenesis; cellular process; developmental process; metabolic process; multicellular organismal process; regulation of biological process; reproduction; reproductive process; response to stimulus; signaling; single-organism process;		cell; cell part; macromolecular complex; organelle; organelle part;	K12175		IPR011991;IPR000717;	Winged helix-turn-helix DNA-binding domain; Proteasome component (PCI) domain;
IPI00543613	O82234	AT2G24060 translation initiation factor 3 (IF-3) family protein	AT2G24060	-	10229453	10231390	+	translation initiation factor IF-3	1.749		binding;	cell; cell part; organelle;	K02520		IPR019815;IPR019814;	Translation initiation factor 3, C-terminal; Translation initiation factor 3, N-terminal;
IPI00549008	Q9XFD1	CBP20 Nuclear cap-binding protein subunit 2	AT5G44200	CBP20	17802062	17803875	-	nuclear cap-binding protein subunit 20	2.189	biological regulation; cellular process; metabolic process; negative regulation of biological process; regulation of biological process; response to stimulus; single-organism process;	binding;	cell; cell part; macromolecular complex; organelle;	K12883	mRNA surveillance pathway; RNA transport; Spliceosome;	IPR012677;IPR000504;	Nucleotide-binding, alpha-beta plait; RNA recognition motif domain;
IPI00516394	Q9FRR3	- F22O13.24	AT1G08750	-	2801283	2804392	+	peptidase C13-like protein	1.911	metabolic process;	catalytic activity;		K05290	Metabolic pathways; Glycosylphosphatidylinositol(GPI)-anchor biosynthesis;
IPI00521766	Q0WN73,F4IYF8,Q9M8R8	AT3G02760 ATP binding / aminoacyl-tRNA ligase/ histidine-tRNA ligase/ nucleotide binding	AT3G02760	-	597588	600650	-	histidyl-tRNA synthetase	1.195	cellular process; metabolic process;	binding; catalytic activity;	cell; cell part;	K01892	Aminoacyl-tRNA biosynthesis;	IPR006195;IPR004154;	Aminoacyl-tRNA synthetase, class II; Anticodon-binding;
IPI00529314	Q9SIV2	RPN1A 26S proteasome non-ATPase regulatory subunit 2 1A	AT2G20580	RPN1A	8859211	8864699	+	26S proteasome regulatory subunit S2 1A	1.424	biological regulation; cellular process; metabolic process; regulation of biological process; single-organism process;	binding; enzyme regulator activity;	cell; cell junction; cell part; macromolecular complex; membrane; organelle; symplast;	K03028	Proteasome;	IPR011989;IPR016024;	Armadillo-like helical; Armadillo-type fold;
IPI00547506	Q9M647	IAR1 IAA-alanine resistance protein 1	AT1G68100	IAR1	25521325	25524032	+	IAA-alanine resistance protein 1	1.147		transporter activity;	cell; cell part; membrane; membrane part; organelle;	K14713
IPI00527469	Q940Z1	NFD5 NFD5	AT1G19520	NFD5	6760032	6762581	+	pentatricopeptide repeat-containing protein	1.422						IPR011990;	Tetratricopeptide-like helical;
IPI00531937	O48782	TED4 Isoform 1 of Heme oxygenase 1, chloroplastic	AT2G26670	TED4	11341816	11343394	+	heme oxygenase 1	1.224	biological regulation; cellular process; developmental process; growth; metabolic process; multicellular organismal process; regulation of biological process; response to stimulus; signaling; single-organism process;	binding; catalytic activity;	cell; cell part; organelle;	K00510	Porphyrin and chlorophyll metabolism;	IPR016084;	Haem oxygenase-like, multi-helical;
IPI00520581	Q9FMJ0	PI-4KBETA1 Phosphatidylinositol 4-kinase beta 1	AT5G64070	PI-4KBETA1	25637492	25643902	-	phosphatidylinositol 4-OH kinase beta1	1.298	biological regulation; cellular component organization or biogenesis; cellular process; developmental process; growth; metabolic process; multi-organism process; multicellular organismal process; regulation of biological process; reproduction; reproductive process; response to stimulus; signaling; single-organism process;	catalytic activity;	cell; cell part; membrane; organelle; organelle part;	K00888	Inositol phosphate metabolism; Metabolic pathways; Phosphatidylinositol signaling system;	IPR016024;IPR001263;IPR000403;IPR011009;	Armadillo-type fold; Phosphoinositide 3-kinase, accessory (PIK) domain; Phosphatidylinositol 3-/4-kinase, catalytic domain; Protein kinase-like domain;
IPI00526704	Q8RWQ4	AT5G19390 pleckstrin homology (PH) domain-containing protein / RhoGAP domain-containing protein	AT5G19390	-	6531906	6538206	+	Rho GTPase activation protein	1.276	biological regulation; cellular process; regulation of biological process; response to stimulus; signaling; single-organism process;	binding; enzyme regulator activity;	cell; cell part; membrane; organelle; organelle part;			IPR008936;IPR000198;IPR001849;IPR025757;IPR011993;	Rho GTPase activation protein; Rho GTPase-activating protein domain; Pleckstrin homology domain; Ternary complex factor MIP1, leucine-zipper; Pleckstrin homology-like domain;
IPI00536510	C0Z272,P27140	CA1 Isoform 2 of Carbonic anhydrase, chloroplastic	AT3G01500	CA1	194853	197873	-	carbonic anhydrase 1	1.885	biological regulation; cellular process; immune system process; multi-organism process; regulation of biological process; response to stimulus; single-organism process;	binding; catalytic activity;	cell; cell part; extracellular region; membrane; organelle; organelle part;	K01673	Nitrogen metabolism;
IPI00540778	P17094,Q0WLE7,Q8H154	RP1 Putative uncharacterized protein At1g43170	AT1G43170	RP1	16266992	16268631	+	60S ribosomal protein L3-1	1.222	cellular process; metabolic process;	structural molecule activity;	cell; cell junction; cell part; macromolecular complex; membrane; membrane-enclosed lumen; organelle; organelle part; symplast;	K02925	Ribosome;	IPR009000;	Translation protein, beta-barrel domain;
IPI00528143	P42791	RPL18 60S ribosomal protein L18-2	AT3G05590	RPL18	1621511	1622775	+	60S ribosomal protein L18-2	0.833	cellular process; metabolic process;	structural molecule activity;	cell; cell part; macromolecular complex; membrane; organelle; organelle part;	K02883	Ribosome;	IPR021131;	Ribosomal protein L18e/L15P;
IPI00531675	Q8L735	DBE1 Isoamylase 2, chloroplastic	AT1G03310	DBE1	813975	816623	+	Isoamylase 2	0.845	cellular process; metabolic process;	binding; catalytic activity;	cell; cell part; organelle;			IPR013781;IPR004193;IPR013780;IPR014756;IPR006047;IPR013783;IPR017853;	Glycoside hydrolase, catalytic domain; Glycoside hydrolase, family 13, N-terminal; Glycosyl hydrolase, family 13, all-beta; Immunoglobulin E-set; Glycosyl hydrolase, family 13, catalytic domain; Immunoglobulin-like fold; Glycoside hydrolase, superfamily;
IPI00540937	B6EUB3	AT5G47690 binding	AT5G47690	-	19317899	19327014	+	uncharacterized binding protein	1.227				K11267		IPR011989;IPR016024;	Armadillo-like helical; Armadillo-type fold;
IPI00517099	Q9LX66	HERK1 Receptor-like protein kinase HERK 1	AT3G46290	HERK1	17013009	17015501	+	receptor-like protein kinase HERK 1	1.009	biological regulation; cellular component organization or biogenesis; cellular process; developmental process; growth; multicellular organismal process; regulation of biological process; response to stimulus; signaling; single-organism process;	binding; catalytic activity;	cell; cell junction; cell part; membrane; membrane part; symplast;			IPR000719;IPR013320;IPR001245;IPR011009;IPR024788;	Protein kinase domain; Concanavalin A-like lectin/glucanase, subgroup; Serine-threonine/tyrosine-protein kinase catalytic domain; Protein kinase-like domain; Malectin-like carbohydrate-binding domain;
IPI00522693	Q8LCA1	PSI-P Thylakoid membrane phosphoprotein 14 kDa, chloroplastic	AT2G46820	PSI-P	19243729	19244870	+	photosystem I P subunit	1.896	cellular process; metabolic process; response to stimulus;	binding;	cell; cell part; macromolecular complex; membrane; membrane part; nucleoid; organelle; organelle part;			IPR025564;	Cyanobacterial aminoacyl-tRNA synthetase, CAAD domain;
IPI00540679	Q9LIL4	AT3G22845 emp24/gp25L/p24 protein-related	AT3G22845	-	8087373	8088550	+	transmembrane emp24 domain-containing protein p24beta3	1.7	establishment of localization; localization;		cell; cell part; membrane; membrane part; organelle; organelle part;			IPR009038;	GOLD;
IPI00530816	Q9FL49	- Similarity to unknown protein	AT5G06970	-	2158431	2166004	-	hypothetical protein	1.163						IPR014770;IPR014772;	Munc13 homology 1; Mammalian uncoordinated homology 13, domain 2;
IPI00522616	Q8LDH8,F4ICB5	AT1G18660 zinc finger (C3HC4-type RING finger) family protein	AT1G18660	-	6421433	6425565	+	zinc finger (C3HC4-type RING finger) family protein	2.732	metabolic process;	binding; catalytic activity;				IPR003111;IPR013083;IPR001841;IPR015947;IPR011990;	Peptidase S16, lon N-terminal; Zinc finger, RING/FYVE/PHD-type; Zinc finger, RING-type; PUA-like domain; Tetratricopeptide-like helical;
IPI00541466	Q8LGG8	AT3G01520 Universal stress protein A-like protein	AT3G01520	-	208506	209921	+	Adenine nucleotide alpha hydrolases-like superfamily protein	1.742	response to stimulus;		cell; cell part; membrane;			IPR006016;IPR014729;	UspA; Rossmann-like alpha/beta/alpha sandwich fold;
IPI00527078	F4JV40,O65533,Q94K15	AT4G32680 Putative uncharacterized protein F4D11.120	AT4G32680	-	15763462	15765039	-	hypothetical protein	1.112
IPI00656764	Q9LVM5	TTL Isoform 2 of Uric acid degradation bifunctional protein TTL	AT5G58220	TTL	23554546	23555861	-	transthyretin-like protein	1.11	biological regulation; cellular component organization or biogenesis; cellular process; establishment of localization; growth; localization; metabolic process; regulation of biological process; response to stimulus; signaling; single-organism process;	catalytic activity;	cell; cell part; membrane; membrane part; organelle;	K13484	Metabolic pathways; Purine metabolism;	IPR023416;IPR018020;	Transthyretin/hydroxyisourate hydrolase, superfamily; Oxo-4-hydroxy-4-carboxy-5-ureidoimidazoline decarboxylase;
IPI00535625	Q8VZF1	AAE7 AMP-binding protein	AT3G16910	AAE7	5773231	5775411	-	Acetate/butyrate--CoA ligase AAE7	3.918	cellular process; metabolic process;	catalytic activity;	cell; cell part; organelle;			IPR025110;IPR000873;	AMP-binding enzyme C-terminal domain; AMP-dependent synthetase/ligase;
IPI00529555	Q9SR67	AT3G10020 unknown protein	AT3G10020	-	3091131	3091674	-	hypothetical protein	1.582	cellular process; metabolic process; response to stimulus;
IPI00518297	Q0WLZ7,O48697,F4I983	AT1G24300 unknown protein	AT1G24300	-	8614515	8620420	-	GYF domain-containing protein	1.953			cell; cell part; organelle;			IPR003169;	GYF;
IPI00521047	O24657,Q7DLI5,O22793,Q8L949	DAL1 DAL1	AT2G33430	DAL1	14162732	14164729	+	protein differentiation and greening-like 1	1.706	cellular component organization or biogenesis; cellular process; metabolic process; single-organism process;		cell; cell part; organelle;
IPI00517561	O65311,B9DI08,P29517	TUB9 Tubulin beta-9 chain	AT4G20890	TUB9	11182218	11183840	+	tubulin beta-9 chain	0.853	cellular component organization or biogenesis; cellular process; response to stimulus; single-organism process;	binding; catalytic activity; structural molecule activity;	cell; cell junction; cell part; macromolecular complex; membrane; organelle; organelle part; symplast;	K07375	Phagosome;	IPR023123;IPR018316;IPR008280;IPR003008;	Tubulin, C-terminal; Tubulin/FtsZ, 2-layer sandwich domain; Tubulin/FtsZ, C-terminal; Tubulin/FtsZ, GTPase domain;
IPI00545753	Q8RWY6	CLASP CLASP (CLIP-ASSOCIATED PROTEIN); binding	AT2G20190	CLASP	8711862	8718813	-	CLIP-associated protein	1.016	biological regulation; cellular component organization or biogenesis; cellular process; growth; metabolic process; negative regulation of biological process; regulation of biological process; single-organism process;	binding;	cell; cell junction; cell part; macromolecular complex; membrane; organelle; organelle part; symplast;	K16578		IPR024395;IPR011989;IPR016024;	CLASP N-terminal domain; Armadillo-like helical; Armadillo-type fold;
IPI00517349	Q9SLB1,Q56W61,Q8L866	AT2G42490 copper amine oxidase, putative	AT2G42490	-	17691600	17695526	-	copper amine oxidase family protein	1.156	metabolic process;	binding; catalytic activity;	cell; cell part; organelle;	K00276	beta-Alanine metabolism; Tropane, piperidine and pyridine alkaloid biosynthesis; Biosynthesis of secondary metabolites; Metabolic pathways; Phenylalanine metabolism; Glycine, serine and threonine metabolism; Isoquinoline alkaloid biosynthesis; Tyrosine metabolism;	IPR015801;IPR015802;IPR015798;IPR016182;	Copper amine oxidase, N2/N3-terminal; Copper amine oxidase, N3-terminal; Copper amine oxidase, C-terminal; Copper amine oxidase, N-terminal;
IPI00524445	Q9SFX3	AT1G76400 ribophorin I family protein	AT1G76400	-	28658713	28661672	-	ribophorin I	1.137	cellular process; metabolic process;	catalytic activity;	cell; cell part; membrane; membrane part; organelle; organelle part;	K12666	N-Glycan biosynthesis; Metabolic pathways; Protein processing in endoplasmic reticulum;
IPI00520864	F4JQ74	EMB140 RNA recognition motif (RRM)-containing protein	AT4G24270	EMB140	12581765	12587293	-	protein embryo defective 140	1.302	cellular process; metabolic process;	binding;	cell; cell part;			IPR008669;IPR012677;IPR000504;IPR011990;	LSM-interacting domain; Nucleotide-binding, alpha-beta plait; RNA recognition motif domain; Tetratricopeptide-like helical;
IPI00545952	#N/A	- Putative uncharacterized protein F28P10.20	AT3G55005	TON1B	20384131	20386193	+	tonneau 1b (TON1b)	0.965
IPI00537075	A1A6M1	PTAC5 PTAC5 (PLASTID TRANSCRIPTIONALLY ACTIVE5); heat shock protein binding / unfolded protein binding	AT4G13670	PTAC5	7948644	7950779	+	protein plastid transcriptionally active 5	1.513	metabolic process;		cell; cell part; membrane; nucleoid; organelle; organelle part;			IPR002477;IPR001305;	Peptidoglycan binding-like; Heat shock protein DnaJ, cysteine-rich domain;
IPI00517552	O82212,F4IMN2	AT2G23820 metal-dependent phosphohydrolase HD domain-containing protein	AT2G23820	-	10140595	10142672	+	Metal-dependent phosphohydrolase	1.51	metabolic process;	binding; catalytic activity;		K07023		IPR006674;IPR003607;	HD domain; HD/PDEase domain;
IPI00520526	Q9FQ04	XRN4 5~-3~ exoribonuclease 4	AT1G54490	XRN4	20350300	20356650	+	5'-3' exoribonuclease 4	1.043	biological regulation; cellular component organization or biogenesis; cellular process; developmental process; growth; metabolic process; regulation of biological process; response to stimulus; signaling; single-organism process;	binding; catalytic activity;	cell; cell part; organelle;	K12619	RNA degradation; Ribosome biogenesis in eukaryotes;	IPR004859;IPR001878;	Putative 5-3 exonuclease; Zinc finger, CCHC-type;
IPI00525608	F4K5S1	AT5G27970 binding	AT5G27970	-	10004720	10015619	+	ARM repeat superfamily protein	1.205						IPR016024;	Armadillo-type fold;
IPI00533380	F4J9Z1	AT3G19010 oxidoreductase, 2OG-Fe(II) oxygenase family protein	AT3G19010	-	6556306	6557862	-	2-oxoglutarate (2OG) and Fe(II)-dependent oxygenase superfamily protein	1.231		binding; catalytic activity;		K06892		IPR005123;IPR027443;IPR026992;	Oxoglutarate/iron-dependent dioxygenase; Isopenicillin N synthase-like; Non-haem dioxygenase N-terminal domain;
IPI00531423	Q9C958	SNRK2.10 Serine/threonine-protein kinase SRK2B	AT1G60940	SNRK2.10	22439398	22441896	-	SNF1-related protein kinase 2.10	1.017	developmental process; multicellular organismal process; response to stimulus; single-organism process;	binding; catalytic activity;	cell; cell part;	K14498	Plant hormone signal transduction;	IPR000719;IPR011009;IPR002290;	Protein kinase domain; Protein kinase-like domain; Serine/threonine- / dual specificity protein kinase, catalytic domain;
IPI00546569	Q9LVC5	AT5G57330 aldose 1-epimerase family protein	AT5G57330	-	23218392	23220664	+	galactose mutarotase-like superfamily protein	2.144	metabolic process; response to stimulus;	binding; catalytic activity;	cell; cell part;	K01792	Metabolic pathways; Glycolysis / Gluconeogenesis; Biosynthesis of secondary metabolites;	IPR014718;IPR011013;	Glycoside hydrolase-type carbohydrate-binding, subgroup; Galactose mutarotase-like domain;
IPI00516913	Q0WWY5,Q9SKX4	AT2G43030 50S ribosomal protein L3-1, chloroplastic	AT2G43030	-	17894898	17895713	+	50S ribosomal protein L3-1	0.938	cellular process; metabolic process;	binding; structural molecule activity;	cell; cell part; macromolecular complex; membrane; organelle; organelle part;	K02906	Ribosome;	IPR009000;	Translation protein, beta-barrel domain;
IPI00529050	B9DHD7	VAP27-2 Vesicle-associated protein 2-2	AT1G08820	VAP27-2	2821810	2824412	-	vamp/synaptobrevin-associated protein 27-2	1.218	biological regulation; cellular process; establishment of localization; localization; multi-organism process; single-organism process;	structural molecule activity;	cell; cell part; membrane; membrane part; organelle; organelle part;			IPR008962;	PapD-like;
IPI00516731	Q94AJ9,B9DI42,Q570M2,Q9LPW9	AT1G12800 F13K23.5 protein	AT1G12800	-	4361778	4365189	-	Nucleic acid-binding, OB-fold-like protein	1.602	response to stimulus;	binding;	cell; cell part; organelle;			IPR022967;IPR012340;IPR003029;	RNA-binding domain, S1; Nucleic acid-binding, OB-fold; Ribosomal protein S1, RNA-binding domain;
IPI00529128	Q8L5Y9	PANK2 Pantothenate kinase 2	AT4G32180	PANK2	15537724	15543715	-	pantothenate kinase 2	1.431	cellular process; metabolic process;	binding; catalytic activity;	cell; cell part;	K09680	Metabolic pathways; Pantothenate and CoA biosynthesis;	IPR002791;	Domain of unknown function DUF89;
IPI00528011	Q9LNC6	AT1G06210 VHS domain-containing protein / GAT domain-containing protein	AT1G06210	-	1897567	1898986	+	ENTH/VHS/GAT family protein	1.215	cellular process; establishment of localization; localization; single-organism process;		cell; cell part;			IPR008942;IPR004152;IPR002014;	ENTH/VHS; GAT; VHS;
IPI00521083	Q8LFH0,O82265	SCC3 SCC3 (SISTER-CHROMATID COHESION PROTEIN 3); binding	AT2G47980	SCC3	19631423	19636795	+	sister-chromatid cohesion protein 3	1.148	biological regulation; cellular component organization or biogenesis; cellular process; localization; reproduction; single-organism process;		cell; cell part; organelle;	K06671		IPR011989;IPR016024;IPR020839;IPR013721;	Armadillo-like helical; Armadillo-type fold; Stromalin conservative domain; STAG;
IPI00528228	Q8H134,Q93VM9,Q9FIC0	THO1 nuclear matrix protein-related	AT5G09860	THO1	3066815	3070733	+	THO complex subunit 1	1.063	biological regulation; cellular process; establishment of localization; localization; metabolic process; multi-organism process; negative regulation of biological process; regulation of biological process; response to stimulus; single-organism process;		cell; cell part; organelle;	K12878	RNA transport; Spliceosome;
IPI00541694	Q9MAH0,Q42212,B9DGT6	PPC1 Phosphoenolpyruvate carboxylase 1	AT1G53310	PPC1	19884261	19888070	-	phosphoenolpyruvate carboxylase 1	1.446	cellular component organization or biogenesis; cellular process; metabolic process; response to stimulus; single-organism process;	catalytic activity;	cell; cell part; extracellular region;	K01595	Metabolic pathways; Carbon fixation in photosynthetic organisms; Pyruvate metabolism; Carbon metabolism;	IPR015813;	Pyruvate/Phosphoenolpyruvate kinase-like domain;
IPI00519439	Q9LR75	LIN2 Coproporphyrinogen-III oxidase, chloroplastic	AT1G03475	LIN2	869302	871175	-	Coproporphyrinogen III oxidase	0.867	cellular process; metabolic process;	binding; catalytic activity;	cell; cell part; extracellular region; organelle; organelle part;	K00228	Metabolic pathways; Porphyrin and chlorophyll metabolism; Biosynthesis of secondary metabolites;
IPI00545935	Q9SIU8	PIA1 Isoform 1 of Probable protein phosphatase 2C 20	AT2G20630	PIA1	8897335	8899648	-	putative protein phosphatase 2C 20	1.086		binding; catalytic activity;				IPR001932;	Protein phosphatase 2C (PP2C)-like domain;
IPI00523641	Q93Y40	ORP3C Oxysterol-binding protein-related protein 3C	AT5G59420	ORP3C	23961731	23964623	+	oxysterol binding protein-related protein 3C	1.379	establishment of localization; localization; single-organism process;	binding;	cell; cell part;
IPI00529020	Q0WUV8,Q9ZT91	AT4G02930 Elongation factor Tu, mitochondrial	AT4G02930	-	1295751	1298354	-	putative elongation factor Tu	2.584	cellular process; metabolic process; response to stimulus;	binding; catalytic activity;	cell; cell part; organelle;	K02358	Plant-pathogen interaction;	IPR027417;IPR005225;IPR004161;IPR009000;IPR000795;IPR009001;IPR004160;	P-loop containing nucleoside triphosphate hydrolase; Small GTP-binding protein domain; Translation elongation factor EFTu/EF1A, domain 2; Translation protein, beta-barrel domain; Elongation factor, GTP-binding domain; Translation elongation factor EF1A/initiation factor IF2gamma, C-terminal; Translation elongation factor EFTu/EF1A, C-terminal;
IPI00519278	Q9ZRD6	YKT61 VAMP-like protein YKT61	AT5G58060	YKT61	23498277	23500128	+	VAMP-like protein YKT61	1.199	establishment of localization; localization;		cell; cell part; membrane; membrane part;	K08516	SNARE interactions in vesicular transport;	IPR011012;IPR001388;IPR010908;	Longin-like domain; Synaptobrevin; Longin domain;
IPI00534864	Q56XE2	AT1G77122 unknown protein	AT1G77122	-	28977427	28978674	-	hypothetical protein	1.441
IPI00517545	Q9CAQ1	- Putative uncharacterized protein T5M16.14	AT1G77550	-	29138490	29142965	-	tubulin-tyrosine ligase	1.303	cellular process; metabolic process;	catalytic activity;		K16609
IPI00545295	Q9M028	AT5G01460 LIMR family protein At5g01460	AT5G01460	-	186823	190008	+	LMBR1-like membrane protein	1.093			cell; cell part; membrane; membrane part;	K14617		IPR006876;	LMBR1-like membrane protein;
IPI00523833	Q9FK48	- Similarity to transcription regulator	AT5G18230	-	6021610	6027031	-	transcription regulator NOT2/NOT3/NOT5 family protein	1.283	biological regulation; cellular process; metabolic process; regulation of biological process;		cell; cell part; organelle;	K12580	RNA degradation;	IPR007207;IPR007282;	CCR4-Not complex component, Not N-terminal domain; NOT2/NOT3/NOT5;
IPI00542449	Q9SUP5	AT4G23820 glycoside hydrolase family 28 protein / polygalacturonase (pectinase) family protein	AT4G23820	-	12397217	12400050	-	glycoside hydrolase family 28 protein / polygalacturonase (pectinase) family protein	0.857	metabolic process;	catalytic activity;	extracellular region;			IPR011050;IPR012334;	Pectin lyase fold/virulence factor; Pectin lyase fold;
IPI00547933	B9DGT7,Q944I2,Q0WV25	TUA4;TUA2 Tubulin alpha-2/alpha-4 chain	AT1G50010	TUA2	18517737	18519729	+	tubulin alpha-2 chain	0.502	cellular component organization or biogenesis; cellular process; single-organism process;	binding; catalytic activity; structural molecule activity;	cell; cell part; macromolecular complex; organelle; organelle part;	K07374	Phagosome;	IPR023123;IPR018316;IPR008280;IPR003008;	Tubulin, C-terminal; Tubulin/FtsZ, 2-layer sandwich domain; Tubulin/FtsZ, C-terminal; Tubulin/FtsZ, GTPase domain;
IPI00521970	Q9LV03	GLT1 Glutamate synthase 1 [NADH], chloroplastic	AT5G53460	GLT1	21700518	21709629	+	glutamate synthase 1 [NADH]	1.829	cellular process; developmental process; growth; metabolic process; response to stimulus; single-organism process;	binding; catalytic activity;	cell; cell part; organelle; organelle part;	K00264	Metabolic pathways; Alanine, aspartate and glutamate metabolism; Biosynthesis of amino acids; Biosynthesis of secondary metabolites; Nitrogen metabolism;	IPR013785;IPR000583;IPR016040;IPR009051;IPR006982;IPR002489;IPR023753;IPR002932;IPR017932;	Aldolase-type TIM barrel; Class II glutamine amidotransferase domain; NAD(P)-binding domain; Alpha-helical ferredoxin; Glutamate synthase, central-N; Glutamate synthase, alpha subunit, C-terminal; Pyridine nucleotide-disulphide oxidoreductase, FAD/NAD(P)-binding domain; Glutamate synthase, central-C; Glutamine amidotransferase type 2 domain;
IPI00516423	Q9SW21	ACP4 ACP4 (acyl carrier protein 4); acyl carrier	AT4G25050	ACP4	12870178	12871024	+	acyl carrier protein 4	1.195	cellular process; developmental process; immune system process; metabolic process; multi-organism process; multicellular organismal process; response to stimulus; single-organism process;		cell; cell part; organelle;			IPR009081;	Acyl carrier protein-like;
IPI00521160	Q9S775	PKL CHD3-type chromatin-remodeling factor PICKLE	AT2G25170	PKL	10714411	10723763	+	CHD3-type chromatin-remodeling factor PICKLE	1.322	biological regulation; cellular component organization or biogenesis; cellular process; developmental process; metabolic process; multicellular organismal process; negative regulation of biological process; regulation of biological process; response to stimulus; signaling; single-organism process;	binding; catalytic activity;	cell; cell part; organelle;	K11643		IPR027417;IPR000953;IPR001650;IPR013083;IPR000330;IPR009463;IPR001841;IPR016197;IPR001965;IPR019787;IPR009462;IPR014001;IPR023780;	P-loop containing nucleoside triphosphate hydrolase; Chromo domain/shadow; Helicase, C-terminal; Zinc finger, RING/FYVE/PHD-type; SNF2-related; Domain of unknown function DUF1087; Zinc finger, RING-type; Chromo domain-like; Zinc finger, PHD-type; Zinc finger, PHD-finger; Domain of unknown function DUF1086; Helicase, superfamily 1/2, ATP-binding domain; Chromo domain;
IPI00522442	Q9M9U0	AT1G18690 Putative glycosyltransferase 4	AT1G18690	-	6435153	6436694	+	putative glycosyltransferase 4	1.404	cellular component organization or biogenesis; cellular process; metabolic process; single-organism process;	catalytic activity;	cell; cell part; membrane; membrane part; organelle; organelle part;
IPI00546026	Q94B39,Q7DLL6,Q42139	AT4G32260 ATP synthase family	AT4G32260	-	15573859	15574586	-	F-type H+-transporting ATPase subunit b	1.247	cellular process; establishment of localization; localization; metabolic process; multi-organism process; response to stimulus; single-organism process;	catalytic activity; transporter activity;	cell; cell part; macromolecular complex; membrane; membrane part; organelle; organelle part;	K02109	Metabolic pathways; Oxidative phosphorylation; Photosynthesis;
IPI00536966	Q42242,Q41961,Q9LUT2,Q42169	MTO3 S-adenosylmethionine synthase 4	AT3G17390	MTO3	5952484	5953665	-	S-adenosylmethionine synthase 4	0.846	cellular process; metabolic process; response to stimulus;	binding; catalytic activity;	cell; cell junction; cell part; membrane; membrane-enclosed lumen; organelle; organelle part; symplast;	K00789	Metabolic pathways; Cysteine and methionine metabolism; Biosynthesis of amino acids; Biosynthesis of secondary metabolites;	IPR022628;IPR022636;IPR022630;IPR022629;	S-adenosylmethionine synthetase, N-terminal; S-adenosylmethionine synthetase superfamily; S-adenosylmethionine synthetase, C-terminal; S-adenosylmethionine synthetase, central domain;
IPI00535761	O22832	SSI2 Acyl-[acyl-carrier-protein] desaturase 7, chloroplastic	AT2G43710	SSI2	18120107	18122495	+	acyl-[acyl-carrier-protein] desaturase	2.061	cellular process; metabolic process; response to stimulus;	binding; catalytic activity;	cell; cell part; organelle; organelle part;	K03921	Biosynthesis of unsaturated fatty acids; Fatty acid biosynthesis; Fatty acid metabolism;	IPR009078;IPR012348;	Ferritin-like superfamily; Ribonucleotide reductase-related;
IPI00516542	Q94A80,F4K000,Q9FHY6	AT5G41970 unknown protein	AT5G41970	-	16791198	16792961	+	Metal-dependent protein hydrolase	2.259		catalytic activity;	cell; cell part; organelle;
IPI00547311	O04486	RAB11c Ras-related protein RABA2a	AT1G09630	RAB11c	3118350	3119571	-	RAB GTPase 11C	0.952	biological regulation; cellular process; establishment of localization; localization; regulation of biological process; response to stimulus; signaling; single-organism process;	binding;	cell; cell part; membrane; organelle; organelle part;	K07904	Endocytosis;	IPR027417;IPR005225;	P-loop containing nucleoside triphosphate hydrolase; Small GTP-binding protein domain;
IPI00542376	Q9SKC1	AT2G31790 UDP-glycosyltransferase 74C1	AT2G31790	-	13518269	13520167	+	UDP-glycosyltransferase 74C1	2.071		catalytic activity;
IPI00516279	Q9C977	PPR596 Pentatricopeptide repeat-containing protein At1g80270, mitochondrial	AT1G80270	PPR596	30181265	30183331	+	pentatricopeptide repeat-containing protein	1.022			cell; cell part; organelle; organelle part;			IPR011990;	Tetratricopeptide-like helical;
IPI00543270	Q9SJU9	SULA SULA; binding / catalytic/ coenzyme binding	AT2G21280	SULA	9110502	9112679	-	plastid-targeted protein SulA	3.94	cellular component organization or biogenesis; cellular process; single-organism process;	binding;	cell; cell part; organelle; organelle part;	K07071		IPR016040;IPR013549;	NAD(P)-binding domain; Domain of unknown function DUF1731, C-terminal;
IPI00810558	Q00NU6,Q0WPR3,O82441,O64588,F4IIU4	AIR9 AIR9; protein binding	AT2G34680	AIR9	14616947	14628300	-	Outer arm dynein light chain 1 protein	1.931
IPI00518882	F4K1S8	AT5G54600 50S ribosomal protein L24, chloroplast	AT5G54600	-	22183046	22184403	+	50S ribosomal protein L24	1.116	cellular process; metabolic process;	structural molecule activity;	cell; cell part; macromolecular complex; organelle;	K02895	Ribosome;	IPR014722;IPR008991;IPR005824;	Ribosomal protein L2 domain 2; Translation protein SH3-like domain; KOW;
IPI00526494	Q9ZWT2	CB5-D CB5-D (CYTOCHROME B5 ISOFORM D); heme binding	AT5G48810	CB5-D	19789249	19790180	-	cytochrome B5 isoform D	1.003	cellular process; metabolic process; multi-organism process; response to stimulus;	binding;	cell; cell part; membrane; membrane part; organelle; organelle part;			IPR001199;	Cytochrome b5-like heme/steroid binding domain;
IPI00517969	O65572	CCD1 Carotenoid 9,10(9~,10~)-cleavage dioxygenase 1	AT3G63520	CCD1	23452940	23455896	+	carotenoid 9,10(9',10')-cleavage dioxygenase 1	1.039	cellular process; metabolic process; response to stimulus;	binding; catalytic activity;	cell; cell junction; cell part; membrane; organelle; organelle part; symplast;	K11159
IPI00516663	Q0WUX6,Q9SJH7	CSY3 Citrate synthase 3, peroxisomal	AT2G42790	CSY3	17803132	17805991	-	citrate synthase 3	1.961	cellular process; metabolic process;	catalytic activity;	cell; cell part; organelle;	K01647	Glyoxylate and dicarboxylate metabolism; 2-Oxocarboxylic acid metabolism; Metabolic pathways; Biosynthesis of amino acids; Citrate cycle (TCA cycle); Carbon metabolism; Biosynthesis of secondary metabolites;	IPR016143;IPR016141;IPR016142;	Citrate synthase-like, small alpha subdomain; Citrate synthase-like, core; Citrate synthase-like, large alpha subdomain;
IPI00541477	F4IXW2	ATMIN7 ATMIN7 (ARABIDOPSIS THALIANA HOPM INTERACTOR 7); guanyl-nucleotide exchange factor/ protein binding	AT3G43300	ATMIN7	15234235	15245034	-	brefeldin A-inhibited guanine nucleotide-exchange protein 5	1.27	biological regulation; cellular process; establishment of localization; growth; immune system process; localization; multi-organism process; regulation of biological process; response to stimulus; signaling; single-organism process;	enzyme regulator activity;	cell; cell part; membrane; organelle; organelle part;	K13462	Plant-pathogen interaction;	IPR015403;IPR011989;IPR016024;IPR000904;IPR023394;	Domain of unknown function DUF1981, Sec7 associated; Armadillo-like helical; Armadillo-type fold; Sec7 domain; Sec7 domain, alpha orthogonal bundle;
IPI00543470	Q9ZVF3	MLP328 MLP-like protein 328	AT2G01520	MLP328	235992	236881	+	MLP-like protein 328	1.382	developmental process; multicellular organismal process; reproduction; reproductive process; response to stimulus; single-organism process;	binding;	cell; cell part;			IPR000916;IPR023393;IPR024948;	Bet v I domain; START-like domain; Major latex protein domain;
IPI00530275	Q56Z51,Q9SVM9	AT4G13840 transferase family protein	AT4G13840	-	8014088	8016326	-	HXXXD-type acyl-transferase-like protein	0.63		catalytic activity;				IPR023213;	Chloramphenicol acetyltransferase-like domain;
IPI00519132	Q9LXV0	AT5G12890 UDP-glycosyltransferase 92A1	AT5G12890	-	4069658	4071124	-	UDP-glycosyltransferase 92A1	1.13		catalytic activity;
IPI00523612	Q0WLC6	MRL1 Pentatricopeptide repeat-containing protein At4g34830, chloroplastic	AT4G34830	MRL1	16599976	16605994	-	pentatricopeptide repeat protein MRL1	1.306	biological regulation; metabolic process; regulation of biological process;		cell; cell part; organelle;			IPR011990;	Tetratricopeptide-like helical;
IPI00521605	Q9CAX2,Q8H0W4,Q8LCE3,Q56Y53	AT3G11560 unknown protein	AT3G11560	-	3639553	3645506	+	LETM1-like protein	1.337			cell; cell part; organelle; organelle part;			IPR011685;	LETM1-like;
IPI00547943	Q9LPC5	EDA10 EDA10 (embryo sac development arrest 10); ARF guanyl-nucleotide exchange factor/ binding / guanyl-nucleotide exchange factor	AT1G01960	EDA10	330830	337582	-	brefeldin A-inhibited guanine nucleotide-exchange protein 3	1.125	biological regulation; cellular process; developmental process; establishment of localization; localization; multicellular organismal process; regulation of biological process; response to stimulus; signaling; single-organism process;	enzyme regulator activity;	cell; cell part; membrane; organelle;			IPR015403;IPR011989;IPR016024;IPR000904;IPR023394;	Domain of unknown function DUF1981, Sec7 associated; Armadillo-like helical; Armadillo-type fold; Sec7 domain; Sec7 domain, alpha orthogonal bundle;
IPI00527835	F4IX22,Q9M264	AT3G62010 unknown protein	AT3G62010	-	22964945	22971149	+	hypothetical protein	1.147			cell; cell part;
IPI00528599	F4JI63,Q8W4J1	AT4G03200 catalytic	AT4G03200	-	1408296	1412566	+	hypothetical protein	0.963	metabolic process;	catalytic activity;	cell; cell part; organelle;			IPR008928;IPR012336;IPR004879;IPR012341;	Six-hairpin glycosidase-like; Thioredoxin-like fold; Domain of unknown function DUF255; Six-hairpin glycosidase;
IPI00539169	Q8H0U4	TRN1 TRN1 (TRANSPORTIN 1); protein transporter	AT2G16950	TRN1	7353939	7360637	+	transportin 1	1.075	cellular process; establishment of localization; localization; single-organism process;	transporter activity;	cell; cell part; macromolecular complex; membrane; membrane part; organelle; organelle part;			IPR001494;IPR011989;IPR016024;	Importin-beta, N-terminal domain; Armadillo-like helical; Armadillo-type fold;
IPI00521179	Q9SB50	AT4G24550 clathrin adaptor complexes medium subunit family protein	AT4G24550	-	12675873	12678903	+	clathrin adaptor complexes medium subunit family protein	1.24	cellular process; establishment of localization; localization; single-organism process;		cell; cell part; macromolecular complex; membrane; membrane part;	K12402		IPR011012;IPR008968;IPR022775;	Longin-like domain; Clathrin adaptor, mu subunit, C-terminal; AP complex, mu/sigma subunit;
IPI00516755	Q9LST0,Q8LF32	AT5G60160 aspartyl aminopeptidase, putative	AT5G60160	-	24223887	24226783	-	zn-dependent exopeptidases superfamily protein	2.798	metabolic process; response to stimulus;	binding; catalytic activity;	cell; cell part; membrane; organelle; organelle part;	K01267		IPR023358;	Peptidase M18, domain 2;
IPI00541378	Q9SRK7	AZG1 Adenine/guanine permease AZG1	AT3G10960	AZG1	3424986	3426725	-	adenine/guanine permease AZG1	0.956	establishment of localization; localization; single-organism process;	transporter activity;	membrane; membrane part;	K06901
IPI00547553	Q93VQ0	VCL1 VCL1	AT2G38020	VCL1	15910098	15914190	-	vacuoleless1	1.621	cellular component organization or biogenesis; cellular process; establishment of localization; localization; single-organism process;		cell; cell part; membrane; organelle; organelle part;			IPR015943;IPR006926;IPR017986;IPR006925;	WD40/YVTN repeat-like-containing domain; Vps16, N-terminal; WD40-repeat-containing domain; Vps16, C-terminal;
IPI00520567	Q43315	FPS2 Farnesyl pyrophosphate synthase 2	AT4G17190	FPS2	9648743	9650865	-	farnesyl diphosphate synthase 2	1.874	cellular process; metabolic process;	binding; catalytic activity;	cell; cell part;	K00787	Metabolic pathways; Biosynthesis of secondary metabolites; Terpenoid backbone biosynthesis;	IPR008949;	Terpenoid synthase;
IPI00535067	Q8L854,Q9ZVA1	AT1G78820 curculin-like (mannose-binding) lectin family protein / PAN domain-containing protein	AT1G78820	-	29634401	29635768	-	D-mannose binding lectin protein with Apple-like carbohydrate-binding domain	0.602			extracellular region;			IPR013227;IPR001480;IPR003609;	PAN-2 domain; Bulb-type lectin domain; Apple-like;
IPI00536085	Q9FIR4,Q0WL29,Q0WLS8,F4KIH8,Q8L7Q1	AT5G24710 unknown protein	AT5G24710	-	8459148	8467920	-	WD40 domain-containing protein	1.34			cell; cell part; membrane;			IPR015943;IPR017986;	WD40/YVTN repeat-like-containing domain; WD40-repeat-containing domain;
IPI00525805	O65492	- Putative uncharacterized protein F23E12.80	#N/A	#N/A	#N/A	#N/A	#N/A	#N/A	1.098						IPR002791;	Domain of unknown function DUF89;
IPI00541484	O23461	ARA1 L-arabinokinase	AT4G16130	ARA1	9120875	9127656	+	arabinose kinase	1.274		binding; catalytic activity;	cell; cell junction; cell part; membrane; membrane part; symplast;	K12446	Metabolic pathways; Biosynthesis of secondary metabolites; Amino sugar and nucleotide sugar metabolism;	IPR020568;IPR019539;IPR006204;IPR014721;	Ribosomal protein S5 domain 2-type fold; Galactokinase galactose-binding domain; GHMP kinase N-terminal domain; Ribosomal protein S5 domain 2-type fold, subgroup;
IPI00532725	Q9SSD2	SUS2 SUS2	AT1G80070	SUS2	30118052	30127574	+	Pre-mRNA-processing-splicing factor	1.218	cellular process; metabolic process;		cell; cell part; macromolecular complex; organelle; organelle part;	K12856	Spliceosome;	IPR012591;IPR012592;IPR019580;IPR019581;IPR021983;IPR000555;IPR019582;IPR012984;IPR012337;	PRO8NT domain; PROCN domain; Pre-mRNA-processing-splicing factor 8, U6-snRNA-binding; Pre-mRNA-processing-splicing factor 8, U5-snRNA-binding; PRP8 domain IV core; JAB/MPN domain; RNA recognition motif, spliceosomal PrP8; PROCT domain; Ribonuclease H-like domain;
IPI00533660	Q67XY6,O82483,Q9M0N1	AT4G10790 UBX domain-containing protein	AT4G10790	-	6640752	6643035	-	UBX domain-containing protein	1.193			cell; cell part; membrane;			IPR012336;IPR001012;IPR006577;	Thioredoxin-like fold; UBX; UAS;
IPI00538755	Q9C9C0	SPPA Putative protease SppA	AT1G73990	SPPA	27824465	27828807	+	signal peptide peptidase	1.464	cellular process; metabolic process;	catalytic activity;	cell; cell part; membrane; membrane part; organelle; organelle part;	K04773		IPR004635;IPR002142;	Peptidase S49, SppA; Peptidase S49;
IPI00540033	O22899	AT2G47250 Probable pre-mRNA-splicing factor ATP-dependent RNA helicase	AT2G47250	-	19399923	19402981	-	putative pre-mRNA-splicing factor ATP-dependent RNA helicase	1.054	cellular process; metabolic process;	binding; catalytic activity;	cell; cell part; membrane; organelle; organelle part;	K12820	Spliceosome;	IPR027417;IPR007502;IPR011545;IPR001650;IPR003593;IPR011709;IPR014001;	P-loop containing nucleoside triphosphate hydrolase; Helicase-associated domain; DNA/RNA helicase, DEAD/DEAH box type, N-terminal; Helicase, C-terminal; AAA+ ATPase domain; Domain of unknown function DUF1605; Helicase, superfamily 1/2, ATP-binding domain;
IPI00535655	B9DGR7,Q9FXA1	AT1G49750 leucine-rich repeat family protein	AT1G49750	-	18411177	18412779	-	leucine-rich repeat (LRR) family protein	1.157			cell; cell part; organelle;
IPI00518672	F4JQQ8,Q8L9U4	AT4G18070 unknown protein	AT4G18070	-	10030839	10032329	+	hypothetical protein	1.128
IPI00530833	O04350	KIS Tubulin-specific chaperone A	AT2G30410	KIS	12959812	12960552	+	tubulin folding cofactor A protein KIESEL	1.049	cellular component organization or biogenesis;		cell; cell part; macromolecular complex; organelle; organelle part;	K17292
IPI00533887	C0Z2R6,O49409,Q93Z30	AT4G18950 ankyrin protein kinase, putative	AT4G18950	-	10375685	10378129	+	Integrin-linked protein kinase family protein	0.784	biological regulation; cellular process; regulation of biological process; response to stimulus; signaling; single-organism process;	binding; catalytic activity;	cell; cell part; organelle;			IPR020683;IPR000719;IPR001245;IPR011009;	Ankyrin repeat-containing domain; Protein kinase domain; Serine-threonine/tyrosine-protein kinase catalytic domain; Protein kinase-like domain;
IPI00528838	Q9CAR7	AT1G69840 Hypersensitive-induced response protein 2	AT1G69840	-	26293932	26295150	-	Hypersensitive-induced response protein 2	1.028			cell; cell junction; cell part; membrane; organelle; organelle part; symplast;
IPI00542359	Q9M0A7,Q8LAM4	AT4G30530 defense-related protein, putative	AT4G30530	-	14920605	14922286	+	gamma-glutamyl peptidase 1	1.357	cellular process; metabolic process;	catalytic activity;	cell; cell part;			IPR017926;	Glutamine amidotransferase;
IPI00524911	Q9STX2	VEP1 VEP1 (VEIN PATTERNING 1); binding / catalytic	AT4G24220	VEP1	12565219	12566474	+	3-oxo-Delta(4,5)-steroid 5-beta-reductase	0.852	developmental process; metabolic process; multicellular organismal process; response to stimulus; single-organism process;	binding; catalytic activity;	cell; cell part;			IPR016040;	NAD(P)-binding domain;
IPI00529948	Q95748	NAD9 NADH dehydrogenase [ubiquinone] iron-sulfur protein 3	#N/A	#N/A	#N/A	#N/A	#N/A	#N/A	1.384	cellular process; metabolic process;	catalytic activity;	cell; cell part; membrane; membrane part; organelle; organelle part;	K03936	Metabolic pathways; Oxidative phosphorylation;	IPR001268;	NADH:ubiquinone oxidoreductase, 30kDa subunit;
IPI00537536	Q39119	GAMMA-VPE Vacuolar-processing enzyme gamma-isozyme	AT4G32940	GAMMA-VPE	15900557	15903161	-	vacuolar-processing enzyme gamma	0.601	cellular process; metabolic process;	catalytic activity;	cell; cell part; organelle;	K01369
IPI00518859	Q93Y22,B9DGK9	AT5G05010 Coatomer subunit delta	AT5G05010	-	1477137	1479872	+	clathrin adaptor complexes medium subunit family protein	1.025	cellular process; establishment of localization; localization; single-organism process;		cell; cell junction; cell part; macromolecular complex; membrane; membrane part; organelle; organelle part; symplast;			IPR011012;IPR008968;	Longin-like domain; Clathrin adaptor, mu subunit, C-terminal;
IPI00536498	Q8LAA6,Q56YP6	PIP1;5 Probable aquaporin PIP1-5	AT4G23400	PIP1;5	12220792	12222155	+	putative aquaporin PIP1-5	1.103		transporter activity;	cell; cell junction; cell part; membrane; membrane part; symplast;	K09872		IPR023271;	Aquaporin-like;
IPI00535210	Q9XEE2	ANNAT2 Annexin D2	AT5G65020	ANNAT2	25973915	25975554	+	annexin 2	2.667	establishment of localization; localization; response to stimulus; single-organism process;	binding;	cell; cell part; extracellular region; membrane; organelle;
IPI00538939	Q9LUQ6	AT3G16780 60S ribosomal protein L19-2	AT3G16780	-	5708982	5710249	+	60S ribosomal protein L19-2	1.136	cellular process; metabolic process;	structural molecule activity;	cell; cell part; macromolecular complex; membrane; organelle; organelle part;	K02885	Ribosome;	IPR015974;IPR015972;IPR000196;	Ribosomal protein L19/L19e, domain 3; Ribosomal protein L19/L19e, domain 1; Ribosomal protein L19/L19e domain;
IPI00531932	Q9SX52	AT1G50370 Phytochrome-associated serine/threonine protein phosphatase 1	AT1G50370	-	18658894	18661672	+	phytochrome-associated serine/threonine protein phosphatase 1	1.249		binding; catalytic activity;	cell; cell part;	K15498		IPR004843;IPR006186;	Phosphoesterase domain; Serine/threonine-specific protein phosphatase/bis(5-nucleosyl)-tetraphosphatase;
IPI00524718	Q56YC9,Q0WLK1,Q84JF5	PTAC14 PTAC14	AT4G20130	PTAC14	10878914	10881697	+	plastid transcriptionally active 14 protein	1.915			cell; cell part; nucleoid; organelle; organelle part;			IPR015353;IPR001214;	Rubisco LS methyltransferase, substrate-binding domain; SET domain;
IPI00530009	Q944Q6,Q93VN2,Q8LA43	AT2G14835 zinc finger (C3HC4-type RING finger) family protein	AT2G14835	-	6367238	6370610	+	RING/U-box domain-containing protein	1.092	response to stimulus;	binding;				IPR013083;IPR001841;	Zinc finger, RING/FYVE/PHD-type; Zinc finger, RING-type;
IPI00530987	Q0WSC0,Q9T041	TOR1 Microtubule-associated protein TORTIFOLIA1	AT4G27060	TOR1	13581581	13585070	-	Microtubule-associated protein TORTIFOLIA1	1.723	cellular component organization or biogenesis; cellular process; developmental process; growth; multicellular organismal process; single-organism process;	binding;	cell; cell part; macromolecular complex; organelle; organelle part;			IPR011989;IPR016024;	Armadillo-like helical; Armadillo-type fold;
IPI00527762	Q9FLG0,F4KF14,Q8RXW9	AT5G64580 Similarity to FtsH	AT5G64580	-	25817391	25821465	-	AAA-type ATPase family protein	1.443	developmental process; metabolic process; multicellular organismal process; single-organism process;	binding; catalytic activity;	cell; cell part; organelle; organelle part;			IPR027417;IPR003593;IPR003959;	P-loop containing nucleoside triphosphate hydrolase; AAA+ ATPase domain; ATPase, AAA-type, core;
IPI00530225	Q9FPU2,Q9SIV0,Q9FPU1	SUR1 Isoform 1 of S-alkyl-thiohydroximate lyase SUR1	AT2G20610	SUR1	8878150	8880298	-	S-alkyl-thiohydroximate lyase SUR1	0.986	biological regulation; cellular component organization or biogenesis; cellular process; developmental process; growth; metabolic process; multicellular organismal process; regulation of biological process; response to stimulus; single-organism process;	binding; catalytic activity;	membrane;	K11819	Tryptophan metabolism; 2-Oxocarboxylic acid metabolism; Glucosinolate biosynthesis; Biosynthesis of secondary metabolites;	IPR004839;IPR015422;IPR015424;IPR015421;IPR005958;	Aminotransferase, class I/classII; Pyridoxal phosphate-dependent transferase, major region, subdomain 2; Pyridoxal phosphate-dependent transferase; Pyridoxal phosphate-dependent transferase, major region, subdomain 1; Tyrosine/nicotianamine aminotransferase;
IPI00518079	F4KF65	IMPA-9 IMPA-9 (IMPORTIN ALPHA ISOFORM 9); binding	AT5G03070	IMPA-9	718468	721395	-	importin alpha isoform 9	1.345	cellular process; establishment of localization; localization; single-organism process;	transporter activity;	cell; cell part; organelle;			IPR011989;IPR016024;	Armadillo-like helical; Armadillo-type fold;
IPI00536574	P56762	RPOA DNA-directed RNA polymerase subunit alpha	#N/A	#N/A	#N/A	#N/A	#N/A	#N/A	1.4	cellular process; metabolic process;	binding; catalytic activity;	cell; cell part; organelle;	K03040	Metabolic pathways; RNA polymerase; Purine metabolism; Pyrimidine metabolism;	IPR009025;IPR011263;IPR011260;IPR011262;	DNA-directed RNA polymerase, RBP11-like dimerisation domain; DNA-directed RNA polymerase, RpoA/D/Rpb3-type; RNA polymerase, alpha subunit, C-terminal; DNA-directed RNA polymerase, insert domain;
IPI00519205	O80568	ITPK4 Inositol-tetrakisphosphate 1-kinase 4	AT2G43980	ITPK4	18208437	18211604	-	inositol-tetrakisphosphate 1-kinase 4	1.289	cellular process; metabolic process;	binding; catalytic activity;	cell; cell part;
IPI00534710	Q9XIG1,Q8GYV4	UGT80B1 UDP-glucose:sterol glucosyltransferase, putative	AT1G43620	UGT80B1	16425654	16429500	-	sterol 3-beta-glucosyltransferase UGT80B1	1.323	cellular process; developmental process; metabolic process; multicellular organismal process; reproduction; reproductive process; single-organism process;	catalytic activity;	cell; cell part; membrane; organelle; organelle part;	K05841		IPR004276;	Glycosyl transferase, family 28;
IPI00535419	P42804	HEMA1 Glutamyl-tRNA reductase 1, chloroplastic	AT1G58290	HEMA1	21624028	21626051	-	glutamyl-tRNA reductase 1	2.933	cellular process; metabolic process;	binding; catalytic activity;	cell; cell part; organelle;	K02492	Metabolic pathways; Porphyrin and chlorophyll metabolism; Biosynthesis of secondary metabolites;	IPR016040;IPR015896;IPR015895;IPR006151;	NAD(P)-binding domain; Tetrapyrrole biosynthesis, glutamyl-tRNA reductase, dimerisation domain; Tetrapyrrole biosynthesis, glutamyl-tRNA reductase, N-terminal; Quinate/shikimate 5-dehydrogenase/glutamyl-tRNA reductase;
IPI00523265	Q8RY25	AT1G10390 nucleoporin family protein	AT1G10390	-	3407265	3412045	-	nucleoporin autopeptidase	1.05	establishment of localization; localization;		cell; cell part; macromolecular complex; membrane; membrane part; organelle; organelle part;	K14297	RNA transport;	IPR007230;	Peptidase S59, nucleoporin;
IPI00529753	Q8GUQ8	XDH1 XDH1 (XANTHINE DEHYDROGENASE 1); xanthine dehydrogenase	AT4G34890	XDH1	16618736	16624983	-	xanthine dehydrogenase 1	1.165	cellular process; metabolic process; response to stimulus;	binding; catalytic activity; electron carrier activity;	cell; cell part;	K00106	Metabolic pathways; Caffeine metabolism; Purine metabolism; Biosynthesis of secondary metabolites; Peroxisome;	IPR016167;IPR005107;IPR002346;IPR000674;IPR012675;IPR016169;IPR016166;IPR001041;IPR008274;IPR002888;	FAD-binding, type 2, subdomain 1; CO dehydrogenase flavoprotein, C-terminal; Molybdopterin dehydrogenase, FAD-binding; Aldehyde oxidase/xanthine dehydrogenase, a/b hammerhead; Beta-grasp domain; CO dehydrogenase flavoprotein-like, FAD-binding, subdomain 2; FAD-binding, type 2; 2Fe-2S ferredoxin-type domain; Aldehyde oxidase/xanthine dehydrogenase, molybdopterin binding; [2Fe-2S]-binding;
IPI00524597	Q8S8M9	AL6 Isoform 1 of PHD finger protein ALFIN-LIKE 6	AT2G02470	AL6	652837	654621	+	protein alfin-like 6	1.558	biological regulation; cellular component organization or biogenesis; cellular process; metabolic process; regulation of biological process; single-organism process;	binding;	cell; cell part; organelle;			IPR011011;IPR013083;IPR001965;IPR019787;	Zinc finger, FYVE/PHD-type; Zinc finger, RING/FYVE/PHD-type; Zinc finger, PHD-type; Zinc finger, PHD-finger;
IPI00531248	Q9LJQ7,Q0WPJ8	AT3G18230 octicosapeptide/Phox/Bem1p (PB1) domain-containing protein	AT3G18230	-	6251495	6253971	+	Octicosapeptide/Phox/Bem1p family protein	0.758			cell; cell part; organelle;			IPR000270;	Phox/Bem1p;
IPI00548822	Q9ZPH9	AT4G00750 Probable methyltransferase PMT15	AT4G00750	-	314405	317507	+	putative methyltransferase PMT15	0.964		catalytic activity;	cell; cell part; membrane; membrane part; organelle; organelle part;
IPI00532752	Q9LNP9	HAB2 Protein phosphatase 2C 7	AT1G17550	HAB2	6034917	6036939	+	protein phosphatase 2C 7	1.202	biological regulation; cellular process; metabolic process; regulation of biological process; response to stimulus; signaling; single-organism process;	binding; catalytic activity;		K14497	Plant hormone signal transduction;	IPR001932;	Protein phosphatase 2C (PP2C)-like domain;
IPI00517335	Q570K2,Q8H145,Q56WX9,Q9SGT4,Q84R07,Q56WY3,Q9ASR1	LOS1 Elongation factor EF-2	AT1G56070	LOS1	20968245	20971077	-	elongation factor EF-2	2.006	cellular process; metabolic process; response to stimulus;	binding; catalytic activity;	cell; cell junction; cell part; extracellular region; membrane; membrane-enclosed lumen; organelle; organelle part; symplast;	K03234		IPR027417;IPR020568;IPR005517;IPR005225;IPR009022;IPR004161;IPR009000;IPR000795;IPR000640;IPR014721;	P-loop containing nucleoside triphosphate hydrolase; Ribosomal protein S5 domain 2-type fold; Translation elongation factor EFG/EF2, domain IV; Small GTP-binding protein domain; Elongation factor G, III-V domain; Translation elongation factor EFTu/EF1A, domain 2; Translation protein, beta-barrel domain; Elongation factor, GTP-binding domain; Translation elongation factor EFG, V domain; Ribosomal …
IPI01019747	Q94AE1,F4ICX9	TSA1 TSA1 (TSK-ASSOCIATING PROTEIN 1); calcium ion binding / protein binding	AT1G52410	TSA1	19520762	19525361	+	TSK-associating protein 1	1.17	developmental process; multi-organism process; multicellular organismal process; response to stimulus; single-organism process;	binding;	cell; cell part; membrane; organelle; organelle part;
IPI00525835	P48348	GRF8 Isoform 1 of 14-3-3-like protein GF14 kappa	AT5G65430	GRF8	26148546	26150255	-	14-3-3-like protein GF14 kappa	1.153						IPR023410;	14-3-3 domain;
IPI00539838	Q9SKT0	PSB29 Protein THYLAKOID FORMATION 1, chloroplastic	AT2G20890	PSB29	8987783	8989185	+	protein THYLAKOID FORMATION 1	1.137	biological regulation; cellular component organization or biogenesis; cellular process; establishment of localization; localization; metabolic process; regulation of biological process; response to stimulus; signaling; single-organism process;		cell; cell part; macromolecular complex; membrane; membrane part; organelle; organelle part;
IPI00532285	Q93VS8	emb2734 emb2734 (embryo defective 2734); binding / lyase	AT5G19820	emb2734	6695731	6701247	-	protein EMBRYO DEFECTIVE 2734	1.162			cell; cell part;			IPR011989;IPR016024;	Armadillo-like helical; Armadillo-type fold;
IPI00537386	P46421,Q42199	GSTU5 Glutathione S-transferase 103-1A	AT2G29450	GSTU5	12624774	12625566	-	glutathione S-transferase tau 5	1.809	cellular process; metabolic process; response to stimulus;	binding; catalytic activity;	cell; cell junction; cell part; membrane; symplast;	K00799	Glutathione metabolism;	IPR004045;IPR010987;IPR012336;	Glutathione S-transferase, N-terminal; Glutathione S-transferase, C-terminal-like; Thioredoxin-like fold;
IPI00538864	O48549	RPS6 40S ribosomal protein S6-1	AT4G31700	RPS6	15346306	15347714	-	40S ribosomal protein S6-1	0.75	cellular component organization or biogenesis; cellular process; growth; metabolic process;	structural molecule activity;	cell; cell junction; cell part; macromolecular complex; membrane; membrane-enclosed lumen; organelle; organelle part; symplast;	K02991	Ribosome;
IPI00528723	Q8RWC3,Q56ZG7	AT3G19340 unknown protein	AT3G19340	-	6701387	6704071	-	hypothetical protein	1.326			cell; cell part; membrane; organelle;
IPI00534442	Q42472	GAD2 Glutamate decarboxylase 2	AT1G65960	GAD2	24552094	24557253	+	glutamate decarboxylase 2	1.076	cellular process; metabolic process;	binding; catalytic activity;		K01580	Metabolic pathways; Alanine, aspartate and glutamate metabolism; beta-Alanine metabolism; Taurine and hypotaurine metabolism; Biosynthesis of secondary metabolites; Butanoate metabolism;	IPR015424;IPR015421;	Pyridoxal phosphate-dependent transferase; Pyridoxal phosphate-dependent transferase, major region, subdomain 1;
IPI00530228	Q9FMD5	TIC40 TIC40	AT5G16620	TIC40	5450808	5454256	+	hydroxyproline-rich glycoprotein family protein	1.242	cellular component organization or biogenesis; cellular process; establishment of localization; localization; single-organism process;		cell; cell part; macromolecular complex; membrane; membrane part; organelle; organelle part;			IPR006636;	Heat shock chaperonin-binding;
IPI00517484	Q9LV91	DPE1 4-alpha-glucanotransferase DPE1, chloroplastic/amyloplastic	AT5G64860	DPE1	25925373	25928788	-	4-alpha-glucanotransferase DPE1	1.377	cellular process; metabolic process;	binding; catalytic activity;	cell; cell part; organelle;	K00705	Metabolic pathways; Starch and sucrose metabolism;	IPR013781;IPR017853;	Glycoside hydrolase, catalytic domain; Glycoside hydrolase, superfamily;
IPI00938681	Q0WRL3,F4IYK3	AT3G08943 binding / protein transporter	AT3G08943	-	2719198	2721911	-	armadillo/beta-catenin-like repeat-containing protein	1.166	cellular process; establishment of localization; localization; single-organism process;	transporter activity;	cell; cell part; macromolecular complex; membrane; membrane part; organelle; organelle part;	K14293	RNA transport;	IPR001494;IPR011989;IPR016024;	Importin-beta, N-terminal domain; Armadillo-like helical; Armadillo-type fold;
IPI00896809	P0C7P7	AT1G05675 UDP-glycosyltransferase 74E1	AT1G05675	-	1701213	1702715	-	UDP-Glycosyltransferase superfamily protein	1.187		catalytic activity;
IPI00544749	Q9T091,B9DHG4	VPS26B Vacuolar protein sorting-associated protein 26	AT4G27690	VPS26B	13824019	13826235	+	vacuolar protein sorting-associated protein 26B	1.239	cellular process; establishment of localization; localization; single-organism process;		cell; cell part; macromolecular complex; membrane; membrane part; organelle; organelle part;			IPR014756;	Immunoglobulin E-set;
IPI00530412	Q8VY94,Q9C856,Q9C8E6	PMI1 PMI1	AT1G42550	PMI1	15977131	15979734	+	plastid movement impaired1	1.644	cellular component organization or biogenesis; cellular process; establishment of localization; localization; single-organism process;		cell; cell part; membrane;			IPR019448;	EEIG1/EHBP1 N-terminal domain;
IPI00540115	Q9SL48,B9DHU5	ATSLY1 SEC1 family transport protein SLY1	AT2G17980	ATSLY1	7824352	7826404	+	SEC1 family transport protein SLY1	1.395	cellular process; establishment of localization; localization; single-organism process;		cell; cell part;			IPR027482;	Sec1-like, domain 2;
IPI00537682	Q8RWH7,F4K331	AT5G42770 unknown protein	AT5G42770	-	17152147	17154355	+	Maf-like protein	0.979			cell; cell part;	K06287
IPI00536813	Q96248,Q9LZ94,Q9LZ95,F4KCC2	PRT6 PRT6 (PROTEOLYSIS 6); ubiquitin-protein ligase	AT5G02310	PRT6	474279	482552	+	proteolysis 6	1.165	biological regulation; cellular process; developmental process; metabolic process; multicellular organismal process; regulation of biological process; response to stimulus; single-organism process;	binding; catalytic activity;				IPR013083;IPR001841;IPR003126;	Zinc finger, RING/FYVE/PHD-type; Zinc finger, RING-type; Zinc finger, N-recognin;
IPI00545343	Q9M439,B9DHH5	BCAT-2 Branched-chain-amino-acid aminotransferase 2, chloroplastic	AT1G10070	BCAT-2	3288255	3290164	+	branched-chain-amino-acid aminotransferase 2	0.95	cellular process; metabolic process;	catalytic activity;	cell; cell part; organelle;	K00826	Valine, leucine and isoleucine biosynthesis; 2-Oxocarboxylic acid metabolism; Metabolic pathways; Pantothenate and CoA biosynthesis; Valine, leucine and isoleucine degradation; Biosynthesis of amino acids; Glucosinolate biosynthesis; Biosynthesis of secondary metabolites;
IPI00529903	Q949Q1	GAUT11 Probable galacturonosyltransferase 11	AT1G18580	GAUT11	6396144	6398005	+	putative galacturonosyltransferase	1.76	metabolic process;	catalytic activity;	cell; cell part; membrane; membrane part; organelle; organelle part;	K13648	Starch and sucrose metabolism; Biosynthesis of secondary metabolites; Amino sugar and nucleotide sugar metabolism;
IPI00521494	O80842	CPFTSY CPFTSY; 7S RNA binding / GTP binding / nucleoside-triphosphatase/ nucleotide binding	AT2G45770	CPFTSY	18851248	18853402	+	signal recognition particle receptor protein	1.371	cellular component organization or biogenesis; cellular process; establishment of localization; localization; metabolic process; single-organism process;	binding; catalytic activity;	cell; cell part; membrane; organelle; organelle part;	K03110	Protein export;	IPR027417;IPR000897;IPR013822;IPR003593;	P-loop containing nucleoside triphosphate hydrolase; Signal recognition particle, SRP54 subunit, GTPase domain; Signal recognition particle, SRP54 subunit, helical bundle; AAA+ ATPase domain;
IPI00540304	Q9SZE7	AT4G37530 Peroxidase 51	AT4G37530	-	17634786	17636082	+	peroxidase 51	0.79	cellular process; metabolic process; response to stimulus; single-organism process;	antioxidant activity; binding; catalytic activity;	extracellular region;			IPR002016;	Haem peroxidase, plant/fungal/bacterial;
IPI00522728	O81299	AT4G02340 epoxide hydrolase, putative	AT4G02340	-	1035722	1037403	+	putative epoxide hydrolase	1.213	metabolic process;	catalytic activity;	cell; cell part; organelle;			IPR000073;	Alpha/beta hydrolase fold-1;
IPI00523535	Q0WQZ9,Q9C824	AT1G52320 unknown protein	AT1G52320	-	19484421	19487204	+	hypothetical protein	1.069			cell; cell part; membrane;			IPR006868;IPR006867;	Domain of unknown function DUF630; Domain of unknown function DUF632;
IPI00530152	Q9FND9	SIP1 Probable galactinol--sucrose galactosyltransferase 5	AT5G40390	SIP1	16161720	16165085	+	putative galactinol--sucrose galactosyltransferase 5	1.28	metabolic process; response to stimulus;	catalytic activity;	cell; cell part; organelle;	K06617	Galactose metabolism;	IPR013785;IPR017853;	Aldolase-type TIM barrel; Glycoside hydrolase, superfamily;
IPI00543486	Q56WB9,O04485,F4I116	AT1G09620 ATP binding / aminoacyl-tRNA ligase/ leucine-tRNA ligase/ nucleotide binding	AT1G09620	-	3113077	3116455	-	ATP binding/leucine-tRNA ligases/aminoacyl-tRNA ligases	1.257	biological regulation; cellular process; metabolic process; regulation of biological process;	binding; catalytic activity;	cell; cell junction; cell part; organelle; symplast;	K01869	Aminoacyl-tRNA biosynthesis;	IPR009008;IPR013155;IPR002300;IPR009080;IPR014729;	Valyl/Leucyl/Isoleucyl-tRNA synthetase, editing domain; Valyl/Leucyl/Isoleucyl-tRNA synthetase, class I, anticodon-binding; Aminoacyl-tRNA synthetase, class Ia; Aminoacyl-tRNA synthetase, class 1a, anticodon-binding; Rossmann-like alpha/beta/alpha sandwich fold;
IPI00525181	Q8LGG0	FKBP12 Peptidyl-prolyl isomerase FKBP12	AT5G64350	FKBP12	25734810	25735990	-	peptidyl-prolyl isomerase FKBP12	1.039	cellular process; metabolic process;	binding; catalytic activity;	cell; cell part; membrane;	K01802		IPR001179;	Peptidyl-prolyl cis-trans isomerase, FKBP-type, domain;
IPI00522047	Q9FIJ0	RBOHD Respiratory burst oxidase homolog protein D	AT5G47910	RBOHD	19397585	19401768	+	respiratory burst oxidase-D	1.131	biological regulation; cellular process; metabolic process; multi-organism process; negative regulation of biological process; regulation of biological process; response to stimulus; signaling; single-organism process;	antioxidant activity; binding; catalytic activity;	cell; cell part; membrane; membrane part; organelle;	K13447	Plant-pathogen interaction;	IPR017927;IPR017938;IPR013121;IPR013112;IPR002048;IPR013130;IPR011992;IPR013623;	Ferredoxin reductase-type FAD-binding domain; Riboflavin synthase-like beta-barrel; Ferric reductase, NAD binding; FAD-binding 8; EF-hand domain; Ferric reductase transmembrane component-like domain; EF-hand domain pair; NADPH oxidase Respiratory burst;
IPI00526585	Q9XIK0	AT1G10522 unknown protein	AT1G10522	-	3470009	3471291	+	hypothetical protein	1.177	biological regulation; metabolic process; regulation of biological process; response to stimulus;		cell; cell part; nucleoid; organelle; organelle part;
IPI00525765	Q9M156	GT72B1 UDP-glycosyltransferase 72B1	AT4G01070	GT72B1	461850	463300	-	UDP-glycosyltransferase 72B1	1.688	cellular process; metabolic process; response to stimulus; single-organism process;	catalytic activity;		K08237
IPI00523767	O04663	LSP1 Isoform 1 of Eukaryotic translation initiation factor 4E-2	AT5G35620	LSP1	13824946	13826331	-	translation initiation factor 4E-2	1.586	biological regulation; cellular process; immune system process; metabolic process; multi-organism process; negative regulation of biological process; regulation of biological process; response to stimulus;	binding;	cell; cell part; macromolecular complex; organelle;			IPR023398;	Translation Initiation factor eIF- 4e-like domain;
IPI00537703	O49313,C7BCB5,C7BCB6	AT2G33220 NADH dehydrogenase [ubiquinone] 1 alpha subcomplex subunit 13-B	AT2G33220	-	14078974	14079929	+	NADH dehydrogenase [ubiquinone] 1 alpha subcomplex subunit 13-B	1.262	cellular process; metabolic process;		cell; cell part; macromolecular complex; membrane; membrane part; organelle; organelle part;	K11353	Metabolic pathways; Oxidative phosphorylation;
IPI00527295	B3H700	KAK KAK (KAKTUS); ubiquitin-protein ligase	AT4G38600	KAK	18041503	18049292	-	HECT ubiquitin protein ligase family protein	1.38	cellular process; metabolic process;	catalytic activity;	cell; cell part;	K10590	Ubiquitin mediated proteolysis;	IPR011989;IPR016024;IPR000569;	Armadillo-like helical; Armadillo-type fold; HECT;
IPI00537842	Q9CA99,F4HQE6	AT1G79990 protein binding / structural molecule	AT1G79990	-	30084522	30091949	+	coatomer subunit beta'-1	1.115	cellular process; establishment of localization; localization; single-organism process;	structural molecule activity;	cell; cell part; macromolecular complex; membrane; membrane part; organelle; organelle part;			IPR015943;IPR006692;IPR017986;	WD40/YVTN repeat-like-containing domain; Coatomer, WD associated region; WD40-repeat-containing domain;
IPI00535551	P38605	CAS1 Cycloartenol synthase	AT2G07050	CAS1	2924629	2930295	+	cycloartenol synthase	1.185	cellular component organization or biogenesis; cellular process; developmental process; metabolic process; multicellular organismal process; single-organism process;	catalytic activity;	cell; cell part; organelle;	K01853	Metabolic pathways; Steroid biosynthesis; Biosynthesis of secondary metabolites;	IPR008930;	Terpenoid cyclases/protein prenyltransferase alpha-alpha toroid;
IPI00539541	Q9M086	DCAF1 DDB1- and CUL4-associated factor homolog 1	AT4G31160	DCAF1	15145936	15152939	+	DDB1- and CUL4-associated factor-1	1.429	cellular process; developmental process; metabolic process; multicellular organismal process; reproduction; reproductive process; single-organism process;		cell; cell part; macromolecular complex; organelle;	K11789		IPR015943;IPR006594;IPR013720;IPR017986;	WD40/YVTN repeat-like-containing domain; LisH dimerisation motif; LisH dimerisation motif, subgroup; WD40-repeat-containing domain;
IPI00529873	Q54A13,O23252	EIF4E Eukaryotic translation initiation factor 4E-1	AT4G18040	EIF4E	10016724	10018151	-	translation initiation factor eIF-4E	1.537	biological regulation; cellular process; metabolic process; multi-organism process; regulation of biological process; response to stimulus;	binding;	cell; cell part; macromolecular complex; membrane-enclosed lumen; organelle; organelle part;	K03259	RNA transport;	IPR023398;	Translation Initiation factor eIF- 4e-like domain;
IPI00537962	F4J2U9,Q9LS85	CFM3A RNA binding	AT3G23070	CFM3A	8203548	8207243	+	CRM family member 3A	1.003	cellular process; developmental process; metabolic process; multicellular organismal process; reproduction; reproductive process; single-organism process;	binding;	cell; cell part; organelle;			IPR001890;	RNA-binding, CRM domain;
IPI00534515	Q9LMU2	AT1G17860 trypsin and protease inhibitor family protein / Kunitz family protein	AT1G17860	-	6149343	6149933	+	kunitz type trypsin and protease inhibitor domain-containing protein	1.439	biological regulation; metabolic process; regulation of biological process;	catalytic activity; enzyme regulator activity;	cell; cell part; extracellular region;			IPR011065;	Kunitz inhibitor ST1-like;
IPI00545934	P29514,Q8GY15	TUB6 Tubulin beta-6 chain	AT5G12250	TUB6	3961317	3962971	-	beta-6 tubulin	1.169	cellular component organization or biogenesis; cellular process; response to stimulus; single-organism process;	binding; catalytic activity; structural molecule activity;	cell; cell part; macromolecular complex; membrane; organelle; organelle part;	K07375	Phagosome;	IPR023123;IPR018316;IPR008280;IPR003008;	Tubulin, C-terminal; Tubulin/FtsZ, 2-layer sandwich domain; Tubulin/FtsZ, C-terminal; Tubulin/FtsZ, GTPase domain;
IPI00517524	Q01525	GRF2 14-3-3-like protein GF14 omega	AT1G78300	GRF2	29461883	29463052	+	14-3-3-like protein GF14 omega	1.136	biological regulation; cellular process; regulation of biological process; response to stimulus; signaling; single-organism process;		cell; cell part; membrane; organelle; organelle part;	K06630		IPR023410;	14-3-3 domain;
IPI00528492	Q42119,C0SVL5,P93004,O23830	PIP3 Aquaporin PIP2-7	AT4G35100	PIP3	16708672	16709958	+	plasma membrane intrinsic protein 3	1.124	response to stimulus;	transporter activity;	cell; cell junction; cell part; membrane; membrane part; organelle; symplast;	K09872		IPR023271;	Aquaporin-like;
IPI00539867	O22715	HAP13 HAP13 (HAPLESS 13); protein binding	AT1G60780	HAP13	22369289	22371885	-	protein HAPLESS 13	1.265	cellular process; establishment of localization; localization; single-organism process;		cell; cell part; macromolecular complex; membrane; membrane part;	K12393		IPR011012;IPR008968;IPR022775;	Longin-like domain; Clathrin adaptor, mu subunit, C-terminal; AP complex, mu/sigma subunit;
IPI00530753	B9DI32,Q9SIV9	PAP10 Isoform 1 of Purple acid phosphatase 10	AT2G16430	PAP10	7120502	7122772	-	purple acid phosphatase 10	1.765	cellular process; response to stimulus; single-organism process;	binding; catalytic activity;	cell; cell junction; cell part; extracellular region; symplast;			IPR004843;IPR008963;IPR025733;IPR015914;	Phosphoesterase domain; Purple acid phosphatase-like, N-terminal; Iron/zinc purple acid phosphatase-like C-terminal domain; Purple acid phosphatase, N-terminal;
IPI00521531	Q84K90	AT4G26410 unknown protein	AT4G26410	-	13346760	13348791	+	hypothetical protein	2.903			cell; cell part; organelle;
IPI00537596	Q9LN91	- T12C24.2	AT1G12470	-	4251359	4257201	+	zinc ion binding protein	1.175	cellular process; establishment of localization; localization; single-organism process;	binding;				IPR007810;IPR013083;IPR001841;	Pep3/Vps18/deep orange; Zinc finger, RING/FYVE/PHD-type; Zinc finger, RING-type;
IPI00534941	Q9FVV3	- ARE1-like protein	AT1G71270	POK	26863736	26869817	+	Vps52 / Sac2-like protein	1.158
IPI00546581	Q8L3W1	VRN1 B3 domain-containing transcription factor VRN1	AT3G18990	VRN1	6549077	6551568	-	B3 domain-containing transcription factor VRN1	1.856	biological regulation; cellular process; developmental process; metabolic process; multicellular organismal process; regulation of biological process; reproduction; reproductive process; response to stimulus; single-organism process;	binding;	cell; cell part; membrane-enclosed lumen; organelle; organelle part;			IPR003340;IPR015300;	B3 DNA binding domain; DNA-binding pseudobarrel domain;
IPI00531030	Q56W71,F4IRR2,Q8GZ12	SAD2 SAD2 (SUPER SENSITIVE TO ABA AND DROUGHT2); binding / protein transporter	AT2G31660	SAD2	13464519	13471353	+	super sensitive to ABA and drought 2	1.218	biological regulation; cellular component organization or biogenesis; cellular process; establishment of localization; localization; metabolic process; negative regulation of biological process; regulation of biological process; single-organism process;	transporter activity;	cell; cell part; macromolecular complex; membrane; membrane part; organelle; organelle part;			IPR001494;IPR013713;IPR011989;IPR016024;IPR005043;	Importin-beta, N-terminal domain; Exportin/Importin, Cse1-like; Armadillo-like helical; Armadillo-type fold; CAS/CSE, C-terminal;
IPI00519465	Q9SPM5,Q0WLD2	APY2 ATAPY2 (ARABIDOPSIS THALIANA APYRASE 2); ATPase/ nucleotide diphosphatase	AT5G18280	APY2	6050799	6054875	-	apyrase 2	1.205		binding; catalytic activity;	cell; cell part; membrane; membrane part; organelle; organelle part;	K14641	Purine metabolism; Pyrimidine metabolism;
IPI00539340	Q9LYA5,Q8LAQ4,Q8RXQ5	AT5G14240 unknown protein	AT5G14240	-	4596223	4597568	-	Thioredoxin superfamily protein	0.964						IPR012336;IPR024253;	Thioredoxin-like fold; Phosducin, thioredoxin-like domain;
IPI00521855	Q9FX73,B9DGJ9	AT1G16560 Per1-like family protein	AT1G16560	-	5668945	5670343	+	Per1-like family protein	1.356
IPI00534558	Q9FK68	RABA1c Ras-related protein RABA1c	AT5G45750	RABA1c	18559318	18560639	+	Ras-related protein RABA1c	1.447	biological regulation; cellular process; establishment of localization; localization; regulation of biological process; response to stimulus; signaling; single-organism process;	binding;	cell; cell part; membrane; organelle;			IPR027417;IPR005225;	P-loop containing nucleoside triphosphate hydrolase; Small GTP-binding protein domain;
IPI00540275	Q39227	SMT2 24-methylenesterol C-methyltransferase 2	AT1G20330	SMT2	7038968	7040053	-	24-methylenesterol C-methyltransferase 2	1.194	biological regulation; cellular process; developmental process; growth; metabolic process; multicellular organismal process; negative regulation of biological process; regulation of biological process; single-organism process;	catalytic activity;	cell; cell part; organelle;	K08242	Steroid biosynthesis; Biosynthesis of secondary metabolites;	IPR013216;IPR013705;	Methyltransferase type 11; Sterol methyltransferase C-terminal;
IPI00532635	Q9SCY2	FKBP13 FKBP-type peptidyl-prolyl cis-trans isomerase 3, chloroplastic	AT5G45680	FKBP13	18530894	18532128	+	FKBP-type peptidyl-prolyl cis-trans isomerase 3	1.362	cellular process; metabolic process;	binding; catalytic activity;	cell; cell part; membrane; organelle; organelle part;	K01802		IPR001179;	Peptidyl-prolyl cis-trans isomerase, FKBP-type, domain;
IPI00534791	B9DFI7	AT1G26850 Isoform 2 of Probable methyltransferase PMT2	AT1G26850	-	9301146	9303432	-	putative methyltransferase PMT2	0.943		catalytic activity;	cell; cell part; membrane; membrane part; organelle; organelle part;
IPI00517388	Q9T053	PLDGAMMA1 Phospholipase D gamma 1	AT4G11850	PLDGAMMA1	7129352	7132937	-	phospholipase D gamma 1	1.022	cellular process; developmental process; immune system process; metabolic process; multi-organism process; multicellular organismal process; reproduction; reproductive process; response to stimulus; single-organism process;	binding; catalytic activity;	cell; cell part; membrane;	K01115	Endocytosis; Metabolic pathways; Glycerophospholipid metabolism; Ether lipid metabolism;	IPR001736;IPR000008;IPR024632;	Phospholipase D/Transphosphatidylase; C2 domain; Phospholipase D, C-terminal;
IPI00526496	Q56YJ4,Q682V3,O82278,F4IPW4	AT2G31060 elongation factor family protein	AT2G31060	-	13213496	13218544	-	elongation factor family protein	2.486	cellular process; metabolic process;	binding; catalytic activity;	cell; cell part;			IPR027417;IPR005225;IPR009022;IPR004161;IPR009000;IPR000795;IPR000640;	P-loop containing nucleoside triphosphate hydrolase; Small GTP-binding protein domain; Elongation factor G, III-V domain; Translation elongation factor EFTu/EF1A, domain 2; Translation protein, beta-barrel domain; Elongation factor, GTP-binding domain; Translation elongation factor EFG, V domain;
IPI00529567	Q7X659	VPS35A VPS35A	AT2G17790	VPS35A	7733685	7739344	+	vacuolar protein sorting-associated protein 35A	1.141	cellular process; establishment of localization; localization; single-organism process;		cell; cell part; membrane; organelle; organelle part;
IPI00539108	O48773	PDIL2-3 Protein disulfide-isomerase 2-3	AT2G32920	PDIL2-3	13962502	13965406	-	protein disulfide-isomerase like 2-3	1.377	biological regulation; cellular process; metabolic process; regulation of biological process; response to stimulus; single-organism process;	catalytic activity; electron carrier activity;	cell; cell part; membrane; membrane-enclosed lumen; organelle; organelle part;	K09584	Protein processing in endoplasmic reticulum;	IPR012336;IPR005788;IPR013766;	Thioredoxin-like fold; Disulphide isomerase; Thioredoxin domain;
IPI00547164	Q94EI3	PEX19-2 Peroxisome biogenesis protein 19-2	AT5G17550	PEX19-2	5786743	5788166	-	peroxin 19-2	1.418	cellular component organization or biogenesis; cellular process; establishment of localization; localization; single-organism process;		cell; cell part; membrane; organelle; organelle part;	K13337	Peroxisome;
IPI00527911	O80891	CSLB04 Cellulose synthase-like protein B4	AT2G32540	CSLB04	13814686	13818289	+	cellulose synthase-like protein B4	1.192	cellular process; metabolic process;	catalytic activity;	cell; cell part; membrane; membrane part; organelle; organelle part;
IPI00539517	O22263,B9DI05,Q570G2	UNE5 Protein disulfide-isomerase like 2-1	AT2G47470	UNE5	19481503	19483683	+	protein disulfide-isomerase like 2-1	1.646	biological regulation; cellular process; developmental process; metabolic process; multi-organism process; multicellular organismal process; regulation of biological process; reproduction; reproductive process; response to stimulus; single-organism process;	catalytic activity; electron carrier activity;	cell; cell part; membrane; organelle; organelle part;	K09584	Protein processing in endoplasmic reticulum;	IPR011679;IPR012336;IPR005788;IPR013766;	Endoplasmic reticulum, protein ERp29, C-terminal; Thioredoxin-like fold; Disulphide isomerase; Thioredoxin domain;
IPI00528075	Q8VYJ7	CLPB4 Chaperone protein ClpB4, mitochondrial	AT2G25140	CLPB4	10697877	10701998	-	casein lytic proteinase B4	1.141	metabolic process; response to stimulus;	binding; catalytic activity;	cell; cell part; organelle; organelle part;	K03695		IPR019489;IPR027417;IPR004176;IPR003593;IPR003959;IPR013093;IPR023150;	Clp ATPase, C-terminal; P-loop containing nucleoside triphosphate hydrolase; Clp, N-terminal; AAA+ ATPase domain; ATPase, AAA-type, core; ATPase, AAA-2; Double Clp-N motif;
IPI00517340	Q9FFV2	AT5G54750 transport protein particle (TRAPP) component Bet3, putative	AT5G54750	-	22242080	22243477	+	transport protein particle (TRAPP) component	0.923						IPR024096;	NO signalling/Golgi transport ligand-binding domain;
IPI00525807	Q9SFY4	- T22C5.20	AT1G27750	-	9657425	9661750	+	nucleic acid binding protein	1.462		binding;				IPR016194;IPR012921;IPR009060;IPR003892;IPR000504;	SPOC like C-terminal domain; Spen paralogue and orthologue SPOC, C-terminal; UBA-like; Ubiquitin system component Cue; RNA recognition motif domain;
IPI00521645	Q9LW11,Q8L976	AT3G15680 zinc finger (Ran-binding) family protein	AT3G15680	-	5315437	5316048	+	Ran BP2/NZF zinc finger-like protein	1.436		binding; catalytic activity;	cell; cell part;			IPR001876;	Zinc finger, RanBP2-type;
IPI00531933	Q501G7	AT4G17470 palmitoyl protein thioesterase family protein	AT4G17470	-	9742922	9744468	-	putative palmitoyl-protein thioesterase	1.259	cellular process; metabolic process;	catalytic activity;		K01074	Metabolic pathways; Fatty acid elongation; Fatty acid metabolism;
IPI00536006	Q9M835,Q9FPH3	THA2 L-allo-threonine aldolase, putative	AT3G04520	THA2	1217397	1219571	-	threonine aldolase 2	1.394	cellular process; metabolic process;	binding; catalytic activity;		K01620	Metabolic pathways; Glycine, serine and threonine metabolism; Biosynthesis of amino acids; Biosynthesis of secondary metabolites;	IPR001597;IPR015422;IPR015424;IPR015421;	Aromatic amino acid beta-eliminating lyase/threonine aldolase; Pyridoxal phosphate-dependent transferase, major region, subdomain 2; Pyridoxal phosphate-dependent transferase; Pyridoxal phosphate-dependent transferase, major region, subdomain 1;
IPI00539739	Q944H0	PMEAMT Phosphoethanolamine N-methyltransferase 2	AT1G48600	PMEAMT	17966074	17969077	+	putative phosphoethanolamine N-methyltransferase 2	1.194	cellular process; metabolic process;	catalytic activity;	cell; cell part;	K05929	Glycerophospholipid metabolism;	IPR025714;	Methyltransferase domain;
IPI00525272	Q9LKB9	MYA2 MYA2 (ARABIDOPSIS MYOSIN 2); GTP-dependent protein binding / Rab GTPase binding / motor	AT5G43900	MYA2	17657241	17667413	-	myosin 2	0.978		binding; catalytic activity;	cell; cell part; macromolecular complex; organelle; organelle part;			IPR027417;IPR002710;IPR018444;IPR004009;IPR027401;IPR001609;	P-loop containing nucleoside triphosphate hydrolase; Dilute; Dil domain; Myosin, N-terminal, SH3-like; Myosin-like IQ motif-containing domain; Myosin head, motor domain;
IPI00544747	Q42523	MCCA Isoform 1 of Methylcrotonoyl-CoA carboxylase subunit alpha, mitochondrial	AT1G03090	MCCA	739715	743819	+	methylcrotonoyl-CoA carboxylase subunit alpha	2.701	cellular process; metabolic process;	binding; catalytic activity;	cell; cell part; macromolecular complex; membrane-enclosed lumen; organelle; organelle part;	K01968	Metabolic pathways; Valine, leucine and isoleucine degradation;	IPR005482;IPR013815;IPR011764;IPR016185;IPR000089;IPR011054;IPR011761;IPR005481;IPR005479;IPR013816;IPR011053;	Biotin carboxylase, C-terminal; ATP-grasp fold, subdomain 1; Biotin carboxylation domain; Pre-ATP-grasp domain; Biotin/lipoyl attachment; Rudiment single hybrid motif; ATP-grasp fold; Carbamoyl-phosphate synthase, large subunit, N-terminal; Carbamoyl-phosphate synthetase large subunit-like, ATP-binding domain; ATP-grasp fold, subdomain 2; Single hybrid motif;
IPI00526830	Q9MAI7,F4HPR9,Q0WUI4	ATMAP4K ALPHA1 F12M16.4	AT1G53165	ATMAP4K ALPHA1	19814386	19819233	+	map 4 kinase alpha1	1.281		binding; catalytic activity;		K08838		IPR000719;IPR011009;IPR002290;	Protein kinase domain; Protein kinase-like domain; Serine/threonine- / dual specificity protein kinase, catalytic domain;
IPI00528215	Q8VZT6	WCRKC2 Thioredoxin-like 3-2, chloroplastic	AT5G04260	WCRKC2	1178901	1180022	-	WCRKC thioredoxin 2	1.43	biological regulation; cellular process; metabolic process; regulation of biological process; single-organism process;	catalytic activity; electron carrier activity;	cell; cell part; organelle; organelle part;			IPR012336;IPR013766;	Thioredoxin-like fold; Thioredoxin domain;
IPI00535863	P25864	RPL9 50S ribosomal protein L9, chloroplastic	AT3G44890	RPL9	16386505	16387963	+	50S ribosomal protein L9	2.096	cellular process; metabolic process;	binding; structural molecule activity;	cell; cell part; macromolecular complex; organelle; organelle part;	K02939	Ribosome;	IPR009027;IPR020070;IPR020069;	Ribosomal protein L9/RNase H1, N-terminal; Ribosomal protein L9, N-terminal; Ribosomal protein L9, C-terminal;
IPI00531403	Q1EBW5,Q8GYM9,P49572	AT2G04400 Indole-3-glycerol phosphate synthase, chloroplastic	AT2G04400	-	1531208	1533578	+	indole-3-glycerol phosphate synthase	1.363	cellular process; metabolic process;	binding; catalytic activity;	cell; cell part; organelle; organelle part;	K01609	Metabolic pathways; Biosynthesis of amino acids; Phenylalanine, tyrosine and tryptophan biosynthesis; Biosynthesis of secondary metabolites;	IPR013785;IPR013798;IPR011060;	Aldolase-type TIM barrel; Indole-3-glycerol phosphate synthase; Ribulose-phosphate binding barrel;
IPI00519698	O80734,Q0WQH5,B9DHM9	AT2G46900 unknown protein	AT2G46900	-	19269678	19271987	+	hypothetical protein	0.733			cell; cell part;
IPI00518869	P56764,Q31854	RPOC2 DNA-directed RNA polymerase subunit beta~~	#N/A	#N/A	#N/A	#N/A	#N/A	#N/A	1.256	cellular process; metabolic process;	binding; catalytic activity;	cell; cell part; organelle;	K03046	Metabolic pathways; RNA polymerase; Purine metabolism; Pyrimidine metabolism;	IPR007066;IPR007081;IPR007083;	RNA polymerase Rpb1, domain 3; RNA polymerase Rpb1, domain 5; RNA polymerase Rpb1, domain 4;
IPI00527602	Q8H0U0,Q5E917,P28769	TCP-1 T-complex protein 1 subunit alpha	AT3G20050	TCP-1	6998544	7002266	-	T-complex protein 1 subunit alpha	1.344	cellular process; metabolic process;	binding;	cell; cell part;	K09493		IPR027409;IPR027413;IPR027410;	GroEL-like apical domain; GroEL-like equatorial domain; TCP-1-like chaperonin intermediate domain;
IPI00518373	Q6ID97	ARFA1F ADP-ribosylation factor A1F	AT1G10630	ARFA1F	3513189	3514230	-	ADP-ribosylation factor A1F	1.523	biological regulation; cellular process; regulation of biological process; response to stimulus; signaling; single-organism process;	binding; enzyme regulator activity;	cell; cell part; membrane; organelle; organelle part;	K07937		IPR027417;IPR005225;	P-loop containing nucleoside triphosphate hydrolase; Small GTP-binding protein domain;
IPI00524120	Q38929,Q9M6K2	IPP1 Isopentenyl-diphosphate Delta-isomerase I, chloroplastic	AT5G16440	IPP1	5371765	5373575	+	Isopentenyl-diphosphate Delta-isomerase I	1.24	cellular process; metabolic process;	binding; catalytic activity;	cell; cell part; organelle;	K01823	Metabolic pathways; Biosynthesis of secondary metabolites; Terpenoid backbone biosynthesis;	IPR000086;IPR015797;	NUDIX hydrolase domain; NUDIX hydrolase domain-like;
IPI00536785	O48946	CESA1 Cellulose synthase A catalytic subunit 1 [UDP-forming]	AT4G32410	CESA1	15641009	15646388	-	cellulose synthase A catalytic subunit 1 [UDP-forming]	1.024	cellular component organization or biogenesis; cellular process; metabolic process; response to stimulus; single-organism process;	binding; catalytic activity;	cell; cell part; membrane; membrane part; organelle;	K10999		IPR013083;IPR001841;	Zinc finger, RING/FYVE/PHD-type; Zinc finger, RING-type;
IPI00545250	Q56W98,P49209,Q8LCC2	AT1G33120;PGY2 60S ribosomal protein L9-1	AT1G33140	PGY2	12023360	12024502	+	60S ribosomal protein L9-1	1.14	cellular process; developmental process; metabolic process; multicellular organismal process; single-organism process;	binding; structural molecule activity;	cell; cell junction; cell part; macromolecular complex; membrane; membrane-enclosed lumen; organelle; organelle part; symplast;	K02940	Ribosome;	IPR020040;	Ribosomal protein L6, alpha-beta domain;
IPI00548380	Q9FME9	AT5G64400 unknown protein	AT5G64400	-	25748922	25750182	+	hypothetical protein	1.383						IPR010625;	CHCH;
IPI00656971	Q1G3L1	AT4G00026 unknown protein	AT4G00026	-	11634	13285	-	protein Segregation Distortion 3	2.849	developmental process; multicellular organismal process; single-organism process;		cell; cell part; membrane; membrane part; organelle; organelle part;
IPI00542290	Q84XU2	PP5.2 Isoform 1 of Serine/threonine-protein phosphatase 5	AT2G42810	PP5.2	17812336	17815896	-	serine/threonine-protein phosphatase 5	1.101	biological regulation; cellular process; establishment of localization; localization; metabolic process; regulation of biological process; response to stimulus; signaling; single-organism process;	binding; catalytic activity;	cell; cell junction; cell part; membrane; membrane part; membrane-enclosed lumen; organelle; organelle part; symplast;	K04460		IPR004843;IPR013235;IPR013026;IPR006186;IPR011990;	Phosphoesterase domain; PPP domain; Tetratricopeptide repeat-containing domain; Serine/threonine-specific protein phosphatase/bis(5-nucleosyl)-tetraphosphatase; Tetratricopeptide-like helical;
IPI00516235	F4IBH5,O04471	AT1G65540 calcium-binding EF hand family protein	AT1G65540	-	24362382	24366011	-	LETM1-like protein	1.411		binding;	cell; cell part; organelle;			IPR011685;IPR002048;IPR011992;	LETM1-like; EF-hand domain; EF-hand domain pair;
IPI00545987	Q9LJX0,Q0WLW0,Q56ZW0	ABCB19 ABC transporter B family member 19	AT3G28860	ABCB19	10870287	10877286	-	ABC transporter B family member 19	0.921	biological regulation; cellular component organization or biogenesis; cellular process; developmental process; establishment of localization; localization; metabolic process; multicellular organismal process; reproduction; reproductive process; response to stimulus; single-organism process;	binding; catalytic activity; transporter activity;	cell; cell part; membrane; membrane part;	K05658	ABC transporters;	IPR027417;IPR011527;IPR001140;IPR003593;IPR003439;	P-loop containing nucleoside triphosphate hydrolase; ABC transporter type 1, transmembrane domain; ABC transporter, transmembrane domain; AAA+ ATPase domain; ABC transporter-like;
IPI00543759	Q9ZUG4	AT2G05830 Isoform 1 of Methylthioribose-1-phosphate isomerase	AT2G05830	-	2229759	2231839	+	methylthioribose-1-phosphate isomerase	1.08	cellular process; metabolic process; response to stimulus; single-organism process;	catalytic activity;	cell; cell junction; cell part; organelle; symplast;	K08963	Metabolic pathways; Cysteine and methionine metabolism;	IPR027363;	Methylthioribose-1-phosphate isomerase-like, N-terminal domain;
IPI00540952	O22957	AT2G34040 apoptosis inhibitory 5 (API5) family protein	AT2G34040	-	14377957	14382246	-	Apoptosis inhibitory protein 5 (API5)	1.164			cell; cell junction; cell part; symplast;			IPR011989;IPR016024;	Armadillo-like helical; Armadillo-type fold;
IPI00545732	Q93ZW3	AT1G03280 transcription initiation factor IIE (TFIIE) alpha subunit family protein / general transcription factor TFIIE family protein	AT1G03280	-	803635	806758	+	transcription initiation factor TFIIE alpha subunit	0.751	cellular process; metabolic process;	binding;		K03136	Basal transcription factors;	IPR017919;IPR013083;IPR024550;	Transcription factor TFE/TFIIEalpha HTH domain; Zinc finger, RING/FYVE/PHD-type; TFIIEalpha/SarR/Rpc3 HTH domain;
IPI00523484	Q9STR1,Q0WRN2	AT4G26230 60S ribosomal protein L31-2	AT4G26230	-	13286026	13286553	+	60S ribosomal protein L31-2	1.175	cellular process; metabolic process;	structural molecule activity;	cell; cell part; macromolecular complex; organelle; organelle part;	K02910	Ribosome;	IPR023621;	Ribosomal protein L31e domain;
IPI00535564	Q9LZH9	AT3G62870 60S ribosomal protein L7a-2	AT3G62870	-	23242862	23244273	-	60S ribosomal protein L7a-2	0.649	cellular component organization or biogenesis;		cell; cell part; macromolecular complex; membrane; organelle; organelle part;	K02936	Ribosome;	IPR004038;	Ribosomal protein L7Ae/L30e/S12e/Gadd45;
IPI00522535	O49160	EIF3C Eukaryotic translation initiation factor 3 subunit C	AT3G56150	EIF3C	20833790	20836820	-	eukaryotic translation initiation factor 3 subunit C	1.1		binding;	cell; cell part; macromolecular complex; organelle;	K03252	RNA transport;	IPR011991;IPR008905;IPR000717;	Winged helix-turn-helix DNA-binding domain; Eukaryotic translation initiation factor 3 subunit C, N-terminal domain; Proteasome component (PCI) domain;
IPI00533735	Q9C821	AT1G52290 Proline-rich receptor-like protein kinase PERK15	AT1G52290	-	19470251	19472362	-	proline-rich receptor-like protein kinase PERK15	0.813		binding; catalytic activity;	cell; cell part; membrane; membrane part;			IPR000719;IPR013320;IPR001245;IPR011009;	Protein kinase domain; Concanavalin A-like lectin/glucanase, subgroup; Serine-threonine/tyrosine-protein kinase catalytic domain; Protein kinase-like domain;
IPI00529579	Q8W475	SWI3A SWI/SNF complex subunit SWI3A	AT2G47620	SWI3A	19532034	19534251	+	SWI/SNF complex subunit SWI3A	1.051	biological regulation; cellular component organization or biogenesis; cellular process; developmental process; metabolic process; multicellular organismal process; regulation of biological process; single-organism process;	binding;	cell; cell part; macromolecular complex; organelle; organelle part;	K11649		IPR017884;IPR011991;IPR009057;IPR007526;IPR001005;	SANT domain; Winged helix-turn-helix DNA-binding domain; Homeodomain-like; SWIRM domain; SANT/Myb domain;
IPI00519389	Q9LK94	MDAR4 Probable monodehydroascorbate reductase, cytoplasmic isoform 2	AT3G27820	MDAR4	10315249	10317881	+	monodehydroascorbate reductase (NADH)	1.61	cellular process; metabolic process; response to stimulus; single-organism process;	binding; catalytic activity;	cell; cell part; membrane; organelle; organelle part;	K08232	Ascorbate and aldarate metabolism; Metabolic pathways;	IPR023753;IPR001327;IPR016156;	Pyridine nucleotide-disulphide oxidoreductase, FAD/NAD(P)-binding domain; Pyridine nucleotide-disulphide oxidoreductase, NAD-binding domain; FAD/NAD-linked reductase, dimerisation domain;
IPI00536771	Q9FFH1	AT5G44180 homeobox transcription factor, putative	AT5G44180	-	17783172	17789872	+	homeodomain-like transcriptional regulator	1.021	developmental process; multicellular organismal process; reproduction; reproductive process; single-organism process;	binding; nucleic acid binding transcription factor activity;	cell; cell part; organelle;			IPR004022;IPR018500;IPR009057;IPR001356;IPR018501;	DDT domain; DDT domain, subgroup; Homeodomain-like; Homeobox domain; DDT domain superfamily;
IPI00534598	Q9SJT9,Q56YZ8	AT2G21390 Coatomer subunit alpha-2	AT2G21390	-	9152428	9156577	+	coatomer subunit alpha-2	1.028	cellular process; establishment of localization; localization; single-organism process;	structural molecule activity;	cell; cell part; macromolecular complex; membrane; membrane part; organelle; organelle part;	K05236		IPR015943;IPR006692;IPR011048;IPR010714;IPR017986;	WD40/YVTN repeat-like-containing domain; Coatomer, WD associated region; Cytochrome cd1-nitrite reductase-like, haem d1 domain; Coatomer, alpha subunit, C-terminal; WD40-repeat-containing domain;
IPI00526376	Q9FIH8,O48870	AT5G42390 metalloendopeptidase	AT5G42390	-	16945308	16952647	+	Insulinase (peptidase family M16) family protein	1.348	developmental process; metabolic process; multicellular organismal process; reproduction; reproductive process; single-organism process;	binding; catalytic activity;	cell; cell part; organelle; organelle part;			IPR011237;IPR011249;IPR011765;IPR007863;	Peptidase M16 domain; Metalloenzyme, LuxS/M16 peptidase-like; Peptidase M16, N-terminal; Peptidase M16, C-terminal domain;
IPI00522154	Q9M9A6,Q8RXA7	SCD1 SCD1 (STOMATAL CYTOKINESIS-DEFECTIVE 1); protein binding	AT1G49040	SCD1	18139419	18148826	-	stomatal cytokinesis defective / SCD1 protein (SCD1)	1.199	cellular process; developmental process; growth; multicellular organismal process; single-organism process;		cell; cell part; macromolecular complex;			IPR015943;IPR005112;IPR001194;IPR017986;IPR005113;	WD40/YVTN repeat-like-containing domain; dDENN domain; DENN domain; WD40-repeat-containing domain; uDENN domain;
IPI00540349	Q38924,Q8LBA2	PAP12 Fe(3+)-Zn(2+) purple acid phosphatase 12	AT2G27190	PAP12	11621400	11623438	-	Fe(3+)-Zn(2+) purple acid phosphatase 12	1.199	cellular process; response to stimulus; single-organism process;	binding; catalytic activity;	cell; cell part; extracellular region;			IPR004843;IPR003961;IPR008963;IPR025733;IPR015914;	Phosphoesterase domain; Fibronectin, type III; Purple acid phosphatase-like, N-terminal; Iron/zinc purple acid phosphatase-like C-terminal domain; Purple acid phosphatase, N-terminal;
IPI00544044	Q0WPA7,Q9LYS5	AT3G59110 protein kinase family protein	AT3G59110	-	21855673	21857847	+	protein kinase family protein	1.052	cellular process; metabolic process;	binding; catalytic activity;	cell; cell junction; cell part; membrane; symplast;			IPR000719;IPR011009;	Protein kinase domain; Protein kinase-like domain;
IPI00523427	Q9C9N6	PMI2 Protein PLASTID MOVEMENT IMPAIRED 2	AT1G66840	-	24933998	24936116	-	plastid movement impaired 2 protein	0.871	cellular component organization or biogenesis; cellular process; establishment of localization; localization; response to stimulus; single-organism process;		cell; cell part;
IPI00545798	Q6NQA8	AT1G14250 nucleoside phosphatase family protein / GDA1/CD39 family protein	AT1G14250	-	4868675	4871203	+	probable apyrase 5	1.104		binding; catalytic activity;	cell; cell part; membrane; membrane part; organelle;	K01510	Purine metabolism; Pyrimidine metabolism;
IPI00531506	Q8LCT3	ACHT2 Isoform 2 of Thioredoxin-like 2-2, chloroplastic	AT4G29670	ACHT2	14535772	14537108	-	thioredoxin-like 2-2	1.116	biological regulation; cellular process; metabolic process; regulation of biological process; single-organism process;	catalytic activity; electron carrier activity;	cell; cell part; organelle;			IPR012336;IPR013766;	Thioredoxin-like fold; Thioredoxin domain;
IPI00530735	E1A980,E1A956,E1A984,E1A949,Q0WVN9,Q56ZC7,E1A954,Q9ZT71	EMB2770 EMB2770 (EMBRYO DEFECTIVE 2770); RNA splicing factor, transesterification mechanism	AT4G03430	EMB2770	1517411	1520500	-	pre-mRNA-processing factor 6-like protein	1.119	cellular process; metabolic process; response to stimulus;		cell; cell part; organelle; organelle part;	K12855	Spliceosome;	IPR010491;IPR019955;IPR013026;IPR011990;	PRP1 splicing factor, N-terminal; Ubiquitin supergroup; Tetratricopeptide repeat-containing domain; Tetratricopeptide-like helical;
IPI00542168	Q0WVZ7	AT5G20660 24 kDa vacuolar protein, putative	AT5G20660	-	6986402	6990947	+	Zn-dependent exopeptidases superfamily protein	1.494	metabolic process;	catalytic activity;	cell; cell part; organelle;			IPR007484;	Peptidase M28;
IPI00544024	Q8LDY0,Q9FL44	AT5G07020 proline-rich family protein	AT5G07020	-	2180669	2182284	-	proline-rich family protein	1.246			cell; cell part; membrane; organelle; organelle part;
IPI00528597	Q94BV4	AT2G45810 DEAD-box ATP-dependent RNA helicase 6	AT2G45810	-	18859836	18862318	+	DEAD-box ATP-dependent RNA helicase 6	0.851	biological regulation; cellular process; establishment of localization; localization; metabolic process; regulation of biological process;	binding; catalytic activity;	cell; cell part; macromolecular complex; organelle;	K12614	RNA degradation;	IPR027417;IPR011545;IPR001650;IPR014014;IPR014001;	P-loop containing nucleoside triphosphate hydrolase; DNA/RNA helicase, DEAD/DEAH box type, N-terminal; Helicase, C-terminal; RNA helicase, DEAD-box type, Q motif; Helicase, superfamily 1/2, ATP-binding domain;
IPI00529542	B9DI54,O23140	AT5G46630 clathrin adaptor complexes medium subunit family protein	AT5G46630	-	18920580	18923252	+	clathrin adaptor complexes medium subunit family protein	1.295	cellular process; establishment of localization; localization; single-organism process;		cell; cell part; macromolecular complex; membrane; membrane part;	K11826	Endocytosis;	IPR011012;IPR008968;	Longin-like domain; Clathrin adaptor, mu subunit, C-terminal;
IPI00527661	Q56WR2,Q9M2W4,F4JF82	AT3G55020 Putative uncharacterized protein T15C9_20	AT3G55020	-	20389278	20394713	-	RabGAP/TBC domain-containing protein	0.927	biological regulation; cellular process; metabolic process; regulation of biological process; response to stimulus; signaling; single-organism process;	enzyme regulator activity;	cell; cell part;			IPR000195;	Rab-GTPase-TBC domain;
IPI00539773	Q9SJT1	SAE2 Isoform 1 of SUMO-activating enzyme subunit 2	AT2G21470	SAE2	9198752	9202136	+	SUMO-activating enzyme subunit 2	1.679	cellular process; developmental process; metabolic process; multicellular organismal process; reproduction; reproductive process; single-organism process;	binding; catalytic activity;	cell; cell junction; cell part; organelle; symplast;	K10685	Ubiquitin mediated proteolysis;	IPR023280;IPR016040;IPR009036;IPR019572;IPR000594;	Ubiquitin-like 1 activating enzyme, catalytic cysteine domain; NAD(P)-binding domain; Molybdenum cofactor biosynthesis, MoeB; Ubiquitin-activating enzyme; UBA/THIF-type NAD/FAD binding fold;
IPI00546083	Q9CA90	AT1G79870 oxidoreductase family protein	AT1G79870	-	30044794	30045851	+	glyoxylate/hydroxypyruvate reductase A HPR2	0.786	cellular process; metabolic process;	binding; catalytic activity;	cell; cell part;	K15919	Glyoxylate and dicarboxylate metabolism; Metabolic pathways; Glycine, serine and threonine metabolism; Biosynthesis of secondary metabolites;	IPR016040;IPR006140;IPR006139;	NAD(P)-binding domain; D-isomer specific 2-hydroxyacid dehydrogenase, NAD-binding; D-isomer specific 2-hydroxyacid dehydrogenase, catalytic domain;
IPI00526803	Q38997	KIN10 Isoform 2 of SNF1-related protein kinase catalytic subunit alpha KIN10	AT3G01090	KIN10	31437	34143	-	SNF1-related protein kinase catalytic subunit alpha KIN10	1.028	biological regulation; cellular process; developmental process; metabolic process; multicellular organismal process; regulation of biological process; reproduction; reproductive process; response to stimulus; signaling; single-organism process;	binding; catalytic activity;	cell; cell part; macromolecular complex; organelle; organelle part;	K07198	Regulation of autophagy;	IPR015940;IPR000719;IPR009060;IPR011009;IPR001772;IPR002290;IPR000449;	Ubiquitin-associated/translation elongation factor EF1B, N-terminal, eukaryote; Protein kinase domain; UBA-like; Protein kinase-like domain; Kinase associated domain 1 (KA1); Serine/threonine- / dual specificity protein kinase, catalytic domain; Ubiquitin-associated domain/translation elongation factor EF-Ts, N-terminal;
IPI00536832	Q56ZI6,Q9SSJ0,Q9C5Y9	EIF3G1 eukaryotic translation initiation factor 3G / eIF3g	AT3G11400	EIF3G1	3578536	3580366	+	eukaryotic translation initiation factor 3G1	3.488		binding;	cell; cell part;	K03248	RNA transport;	IPR024675;IPR001878;IPR012677;IPR000504;	Eukaryotic translation initiation factor 3 subunit G, N-terminal; Zinc finger, CCHC-type; Nucleotide-binding, alpha-beta plait; RNA recognition motif domain;
IPI00517421	Q9FNA4	ABO1 ABO1 (ABA-OVERLY SENSITIVE 1); transcription elongation regulator	AT5G13680	ABO1	4410522	4415471	-	elongator complex protein 1	0.842	biological regulation; cellular process; developmental process; growth; metabolic process; multicellular organismal process; negative regulation of biological process; positive regulation of biological process; regulation of biological process; reproduction; reproductive process; response to stimulus; signaling; single-organism process;	catalytic activity;	cell; cell part; macromolecular complex; organelle;	K11373		IPR015943;	WD40/YVTN repeat-like-containing domain;
IPI00526306	Q9SVZ2,F4J3H8	AT3G57780 unknown protein	AT3G57780	-	21399766	21402329	-	hypothetical protein	1.164
IPI00518941	F4IKR2	DAD2 DAD2	AT2G35520	DAD2	14921587	14922657	+	Defender against cell death 2	1.547			membrane; membrane part;	K12668	N-Glycan biosynthesis; Metabolic pathways; Protein processing in endoplasmic reticulum;
IPI00544202	F4J5S1	AT3G52140 tetratricopeptide repeat (TPR)-containing protein	AT3G52140	-	19333232	19341295	+	tetratricopeptide repeat (TPR)-containing protein	1.203			cell; cell part;	K03255		IPR013026;IPR023231;IPR025697;IPR011990;	Tetratricopeptide repeat-containing domain; GSKIP domain; CLU domain; Tetratricopeptide-like helical;
IPI00534675	Q8GZQ3	RIF10 Putative polynucleotide phosphorylase	AT3G03710	RIF10	919542	924906	+	polyribonucleotide nucleotidyltransferase	1.115	biological regulation; cellular component organization or biogenesis; cellular process; metabolic process; negative regulation of biological process; regulation of biological process; response to stimulus; single-organism process;	binding; catalytic activity;	cell; cell part; organelle; organelle part;	K00962	RNA degradation; Purine metabolism; Pyrimidine metabolism;	IPR020568;IPR022967;IPR027408;IPR004088;IPR012340;IPR004087;IPR015848;IPR001247;IPR015847;IPR003029;	Ribosomal protein S5 domain 2-type fold; RNA-binding domain, S1; PNPase/RNase PH domain; K Homology domain, type 1; Nucleic acid-binding, OB-fold; K Homology domain; Polyribonucleotide nucleotidyltransferase, RNA-binding domain; Exoribonuclease, phosphorolytic domain 1; Exoribonuclease, phosphorolytic domain 2; Ribosomal protein S1, RNA-binding domain;
IPI00531316	O82514,C0Z2D0	ADK1 Adenylate kinase 1	AT5G63400	ADK1	25393274	25394817	-	adenylate kinase 1	2.4	cellular process; metabolic process; response to stimulus;	binding; catalytic activity;	cell; cell part; membrane; organelle; organelle part;			IPR027417;IPR007862;	P-loop containing nucleoside triphosphate hydrolase; Adenylate kinase, active site lid domain;
IPI00536801	Q9M2T9,O23761,Q9ASP8	OVA1 OVA1 (OVULE ABORTION 1); ATP binding / aminoacyl-tRNA ligase/ methionine-tRNA ligase/ nucleotide binding	AT3G55400	OVA1	20535809	20538999	-	methionyl-tRNA synthetase	0.978	cellular process; developmental process; metabolic process; multicellular organismal process; reproduction; reproductive process; single-organism process;	binding; catalytic activity;	cell; cell part; organelle; organelle part;	K01874	Selenocompound metabolism; Aminoacyl-tRNA biosynthesis;	IPR013155;IPR009080;IPR014729;	Valyl/Leucyl/Isoleucyl-tRNA synthetase, class I, anticodon-binding; Aminoacyl-tRNA synthetase, class 1a, anticodon-binding; Rossmann-like alpha/beta/alpha sandwich fold;
IPI00532392	Q8VZ95	VAP Isoform 1 of Vesicle-associated protein 1-1	AT3G60600	VAP	22400537	22402408	+	vesicle associated protein	3.577	biological regulation; cellular process; establishment of localization; localization; multi-organism process; single-organism process;	structural molecule activity;	cell; cell part; membrane; membrane part; organelle; organelle part;			IPR008962;	PapD-like;
IPI00521439	Q94K78	AT2G40765 unknown protein	AT2G40765	-	17012301	17013081	+	hypothetical protein	1.633			cell; cell part; macromolecular complex; membrane; membrane part; organelle; organelle part;
IPI00517780	Q9LFF1	MEE40 Pentatricopeptide repeat-containing protein At3g53700, chloroplastic	AT3G53700	MEE40	19900303	19902567	+	pentatricopeptide repeat-containing protein	1.439	developmental process; multicellular organismal process; reproduction; reproductive process; single-organism process;		cell; cell part; organelle;			IPR011990;	Tetratricopeptide-like helical;
IPI00520407	P54904	P5CR Pyrroline-5-carboxylate reductase	AT5G14800	P5CR	4786190	4787618	-	Pyrroline-5-carboxylate reductase	0.911	cellular process; metabolic process; response to stimulus;	binding; catalytic activity;	cell; cell part;	K00286	Metabolic pathways; Biosynthesis of amino acids; Arginine and proline metabolism; Biosynthesis of secondary metabolites;	IPR016040;IPR008927;	NAD(P)-binding domain; 6-phosphogluconate dehydrogenase, C-terminal-like;
IPI00517458	Q9FFF2	UCH1 UCH1; ubiquitin thiolesterase	AT5G16310	UCH1	5342579	5344153	-	ubiquitin thiolesterase UCH1	1.2	cellular process; developmental process; metabolic process; multicellular organismal process; single-organism process;	catalytic activity;	cell; cell part; organelle;	K05610		IPR001578;	Peptidase C12, ubiquitin carboxyl-terminal hydrolase 1;
IPI00532036	Q8VY97	AT4G32130 UPF0480 protein At4g32130	AT4G32130	-	15520345	15522477	-	hypothetical protein	3.409		binding; catalytic activity;	cell; cell part; membrane; membrane part; organelle; organelle part;			IPR013784;IPR019008;IPR014766;	Carbohydrate-binding-like fold; Domain of unknown function DUF2012; Carboxypeptidase, regulatory domain;
IPI00528995	Q9C8F5,Q8GUN7	AT1G36280 adenylosuccinate lyase, putative / adenylosuccinase, putative	AT1G36280	-	13640600	13642908	+	L-aspartase-like family protein	1.512	cellular process; metabolic process;	catalytic activity;	cell; cell part; organelle; organelle part;	K01756	Metabolic pathways; Alanine, aspartate and glutamate metabolism; Purine metabolism; Biosynthesis of secondary metabolites;	IPR013539;IPR022761;IPR024083;IPR008948;	Adenylosuccinate lyase C-terminal/plant; Fumarate lyase, N-terminal; Fumarase/histidase, N-terminal; L-Aspartase-like;
IPI00521927	B1Q4S9,Q9FGN0,Q0WQF0	EYE EYE	AT5G51430	EYE	20887044	20890795	-	COG complex component-related protein	1.098	biological regulation; cellular component organization or biogenesis; cellular process; developmental process; growth; localization; multicellular organismal process; reproduction; reproductive process; single-organism process;		cell; cell part;
IPI00533377	Q9LTB0	EXO84B unknown protein	AT5G49830	EXO84B	20250803	20254766	-	exocyst complex component 84B	1.72						IPR016159;	Cullin repeat-like-containing domain;
IPI00524338	Q9SZN7	FP6 ATFP6 (FARNESYLATED PROTEIN 6); metal ion binding	AT4G38580	FP6	18034596	18035693	+	farnesylated protein 6	0.878	establishment of localization; localization; response to stimulus; single-organism process;	binding;	cell; cell junction; cell part; membrane; organelle; organelle part; symplast;			IPR006121;	Heavy metal-associated domain, HMA;
IPI00541976	Q8L9I7,Q94C57	UGT73B2 UDP-glucosyl transferase 73B2	AT4G34135	UGT73B2	16345476	16347016	-	UDP-glucosyltransferase 73B2	1.149	metabolic process; multi-organism process; response to stimulus;	catalytic activity;
IPI00522405	Q8L4Y5	ARP7 Actin-related protein 7	AT3G60830	ARP7	22474298	22476000	+	actin-related protein 7	0.97	cellular component organization or biogenesis; cellular process; developmental process; multicellular organismal process; reproduction; reproductive process; single-organism process;	structural molecule activity;	cell; cell part; organelle;	K16615
IPI00523424	O49336	AT2G30710 RabGAP/TBC domain-containing protein	AT2G30710	-	13086147	13088991	-	RabGAP/TBC domain-containing protein	1.297	biological regulation; cellular process; metabolic process; regulation of biological process; response to stimulus; signaling; single-organism process;	enzyme regulator activity;	cell; cell part;			IPR000195;	Rab-GTPase-TBC domain;
IPI00539206	Q9SRZ6,Q56ZW5	cICDH Cytosolic NADP+-dependent isocitrate dehydrogenase	AT1G65930	cICDH	24539088	24541861	+	isocitrate dehydrogenase	2.53	cellular process; metabolic process; multi-organism process; response to stimulus;	binding; catalytic activity;	cell; cell junction; cell part; extracellular region; membrane; organelle; organelle part; symplast;	K00031	2-Oxocarboxylic acid metabolism; Metabolic pathways; Glutathione metabolism; Biosynthesis of amino acids; Citrate cycle (TCA cycle); Carbon metabolism; Biosynthesis of secondary metabolites; Peroxisome;	IPR024084;	Isopropylmalate dehydrogenase-like domain;
IPI00529397	Q8VZ50	AT1G62820 Probable calcium-binding protein CML14	AT1G62820	-	23263822	23264268	-	putative calcium-binding protein CML14	1.066	response to stimulus;	binding;	cell; cell part; organelle;	K13448	Plant-pathogen interaction;	IPR002048;IPR011992;	EF-hand domain; EF-hand domain pair;
IPI00524345	Q38843,Q9FJ35,F4JZY1	CIP1 CIP1 (COP1-INTERACTIVE PROTEIN 1); protein binding	AT5G41790	CIP1	16727530	16732391	+	COP1-interactive protein 1	0.918	biological regulation; cellular process; establishment of localization; localization; regulation of biological process; single-organism process;		cell; cell part; membrane; organelle; organelle part;
IPI00528012	F4IUJ0,O48702	AT2G26340 unknown protein	AT2G26340	-	11215254	11216991	+	hypothetical protein	0.85
IPI00549138	O22126	FLA8 Fasciclin-like arabinogalactan protein 8	AT2G45470	FLA8	18742797	18744059	-	FASCICLIN-like arabinogalactan protein 8	0.927			cell; cell part; extracellular region; membrane; membrane part;			IPR000782;	FAS1 domain;
IPI00548015	Q941C6,O23207,Q8LB59	AT4G36750 quinone reductase family protein	AT4G36750	-	17324642	17326215	+	Quinone reductase family protein	0.954	biological regulation; cellular process; metabolic process; negative regulation of biological process; regulation of biological process;	binding; catalytic activity;	cell; cell part; membrane;			IPR008254;	Flavodoxin/nitric oxide synthase;
IPI00531720	O22870	AT2G43560 Probable FKBP-type peptidyl-prolyl cis-trans isomerase 2, chloroplastic	AT2G43560	-	18073995	18075385	-	peptidyl-prolyl cis-trans isomerase FKBP16-3	1.188	cellular process; metabolic process;	binding; catalytic activity;	cell; cell part; membrane; organelle; organelle part;	K01802		IPR001179;	Peptidyl-prolyl cis-trans isomerase, FKBP-type, domain;
IPI00545553	Q9LFR0,Q940T6	GMII GMII (GOLGI ALPHA-MANNOSIDASE II); alpha-mannosidase	AT5G14950	GMII	4837484	4841792	-	alpha-mannosidase II	1.536	cellular process; metabolic process;	binding; catalytic activity;	cell; cell part; organelle;	K01231	N-Glycan biosynthesis; Metabolic pathways;	IPR000602;IPR011682;IPR013780;IPR015341;IPR027291;IPR011330;IPR011013;	Glycoside hydrolase family 38, N-terminal domain; Glycosyl hydrolase family 38, C-terminal; Glycosyl hydrolase, family 13, all-beta; Glycoside hydrolase, family 38, central domain; Glycoside hydrolase 38/57, N-terminal domain; Glycoside hydrolase/deacetylase, beta/alpha-barrel; Galactose mutarotase-like domain;
IPI00536047	Q9XI22	AT1G15470 transducin family protein / WD-40 repeat family protein	AT1G15470	-	5315838	5317696	+	transducin/WD40 repeat-like superfamily protein	1.543		catalytic activity;		K13137	RNA transport;	IPR015943;IPR017986;	WD40/YVTN repeat-like-containing domain; WD40-repeat-containing domain;
IPI00526268	Q2V4F9	AT1G63010 SPX domain-containing membrane protein At1g63010	AT1G63010	-	23347972	23351026	-	Major Facilitator Superfamily with SPX domain-containing protein	1.575	cellular process; establishment of localization; localization; single-organism process;		cell; cell part; membrane; membrane part; organelle; organelle part;			IPR004331;IPR016196;	SPX, N-terminal; Major facilitator superfamily domain, general substrate transporter;
IPI00532804	O64696	AT2G34510 unknown protein	AT2G34510	-	14544114	14546732	-	hypothetical protein	1.044			membrane; membrane part;			IPR008979;	Galactose-binding domain-like;
IPI00518564	Q9FKN5	AT5G17910 unknown protein	AT5G17910	-	5927906	5932292	+	hypothetical protein	0.839
IPI00533452	Q9FG63,Q93ZC2	AT5G36230 Gb|AAD26879.1	AT5G36230	-	14273519	14276773	+	C-terminal W2 domain of eIF4-gamma/eIF5/eIF2b-epsilon-containing protein	1.385	cellular process; metabolic process;		cell; cell part; membrane;			IPR016024;IPR003307;IPR016021;	Armadillo-type fold; W2 domain; MIF4-like, type 1/2/3;
IPI00534353	Q8H7A8,F4IKG5	AT2G22795 unknown protein	AT2G22795	-	9697380	9699584	-	hypothetical protein	0.993			cell; cell part; organelle;
IPI00532942	Q9SVC2	SYP122 Syntaxin-122	AT3G52400	SYP122	19425835	19427032	-	syntaxin-122	1.147	biological regulation; cellular component organization or biogenesis; cellular process; establishment of localization; immune system process; localization; multi-organism process; negative regulation of biological process; regulation of biological process; response to stimulus; signaling; single-organism process;		cell; cell junction; cell part; membrane; membrane part; symplast;	K08486	SNARE interactions in vesicular transport;	IPR000727;IPR006011;IPR010989;	Target SNARE coiled-coil domain; Syntaxin, N-terminal domain; t-SNARE;
IPI00545583	Q0WVJ1,F4IMY0,Q9SJQ7	AT2G36480 zinc finger (C2H2-type) family protein	AT2G36480	-	15302567	15306274	-	ENTH/VHS-like protein	1.891		binding;	cell; cell part;	K14400	mRNA surveillance pathway;	IPR008942;IPR006903;IPR006569;IPR007087;IPR015880;	ENTH/VHS; RNA polymerase II-binding domain; CID domain; Zinc finger, C2H2; Zinc finger, C2H2-like;
IPI00524644	O23676	MAGO Protein mago nashi homolog	AT1G02140	MAGO	403467	404401	-	protein mago nashi	1.563	biological regulation; developmental process; locomotion; metabolic process; multi-organism process; multicellular organismal process; positive regulation of biological process; regulation of biological process; reproduction; reproductive process; response to stimulus; single-organism process;		cell; cell part; macromolecular complex; membrane-enclosed lumen; organelle; organelle part;	K12877	mRNA surveillance pathway; RNA transport; Spliceosome;
IPI00543186	O48791	AT2G26770 plectin-related	AT2G26770	-	11404257	11407743	-	stomatal closure-related actin binding protein1	1.299	biological regulation; cellular component organization or biogenesis; cellular process; regulation of biological process; single-organism process;	binding;
IPI00533497	Q9SR37	PYK10 Beta-glucosidase 23	AT3G09260	PYK10	2840657	2843730	-	beta-glucosidase 23	1.008	biological regulation; cellular component organization or biogenesis; cellular process; metabolic process; multi-organism process; negative regulation of biological process; regulation of biological process; response to stimulus; single-organism process;	binding; catalytic activity;	cell; cell junction; cell part; membrane; membrane-enclosed lumen; organelle; organelle part; symplast;	K01188	Metabolic pathways; Phenylpropanoid biosynthesis; Cyanoamino acid metabolism; Starch and sucrose metabolism; Biosynthesis of secondary metabolites;	IPR013781;IPR017853;	Glycoside hydrolase, catalytic domain; Glycoside hydrolase, superfamily;
IPI00537302	O04209	AT2G40060 protein binding / structural molecule	AT2G40060	-	16726564	16728001	+	Clathrin light chain protein	1.457	cellular process; establishment of localization; localization; single-organism process;	structural molecule activity;	cell; cell part; macromolecular complex; membrane; membrane part; organelle; organelle part;
IPI00546445	Q8GSJ1	ATP-PRT2 ATATP-PRT2 (ATP PHOSPHORIBOSYL TRANSFERASE 2); ATP phosphoribosyltransferase	AT1G09795	ATP-PRT2	3173588	3176690	+	ATP phosphoribosyl transferase 2	1.485	cellular process; metabolic process;	binding; catalytic activity;	cell; cell part; organelle; organelle part;	K00765	Metabolic pathways; Histidine metabolism; Biosynthesis of amino acids; Biosynthesis of secondary metabolites;	IPR015867;IPR013115;IPR011322;IPR013820;	Nitrogen regulatory protein PII/ATP phosphoribosyltransferase, C-terminal; Histidine biosynthesis HisG, C-terminal; Nitrogen regulatory PII-like, alpha/beta; ATP phosphoribosyltransferase, catalytic domain;
IPI00521666	Q76E23	EIF4G Isoform 1 of Eukaryotic translation initiation factor 4G	AT3G60240	EIF4G	22261842	22268295	+	eukaryotic translation initiation factor 4G	1.474	biological regulation; cellular process; metabolic process; multi-organism process; regulation of biological process; response to stimulus;	binding;		K03260	RNA transport;	IPR003890;IPR016024;IPR003891;IPR016021;	MIF4G-like, type 3; Armadillo-type fold; Initiation factor eIF-4 gamma, MA3; MIF4-like, type 1/2/3;
IPI00543999	Q9SR03	AT3G04710 ankyrin repeat family protein	AT3G04710	-	1276948	1280942	+	carboxylate clamp-tetratricopeptide repeat protein	1.054						IPR020683;IPR013026;IPR011990;	Ankyrin repeat-containing domain; Tetratricopeptide repeat-containing domain; Tetratricopeptide-like helical;
IPI00538173	Q9XEX2	TPX1 Peroxiredoxin-2B	AT1G65980	TPX1	24559524	24560753	-	thioredoxin-dependent peroxidase 1	0.722	response to stimulus;	antioxidant activity; catalytic activity;	cell; cell part; membrane; organelle;	K03386		IPR012336;IPR013740;	Thioredoxin-like fold; Redoxin;
IPI00528455	F4IJL4	AT2G22660 unknown protein	AT2G22660	-	9627737	9630840	+	hypothetical protein	1.154
IPI00535402	O82383	UGT71D1 UDP-glycosyltransferase 71D1	AT2G29730	UGT71D1	12703652	12705055	+	UDP-glucosyl transferase 71D1	1.09		catalytic activity;
IPI00540932	Q8LE52,Q9FPU3,Q56YI5	DHAR3 Glutathione S-transferase DHAR3, chloroplastic	AT5G16710	DHAR3	5483312	5484926	+	glutathione S-transferase DHAR3	1.173	cellular process; metabolic process; response to stimulus;	antioxidant activity; catalytic activity;	cell; cell part; organelle; organelle part;			IPR004045;IPR010987;IPR012336;	Glutathione S-transferase, N-terminal; Glutathione S-transferase, C-terminal-like; Thioredoxin-like fold;
IPI00528496	Q9SRU2	BIG Auxin transport protein BIG	AT3G02260	BIG	431152	448489	-	auxin transport protein BIG	1.247	biological regulation; cellular component organization or biogenesis; cellular process; developmental process; establishment of localization; growth; localization; metabolic process; multi-organism process; multicellular organismal process; regulation of biological process; reproduction; reproductive process; response to stimulus; signaling; single-organism process;	binding; catalytic activity;	cell; cell junction; cell part; membrane; membrane part; symplast;	K10691		IPR000433;IPR011989;IPR016024;IPR017986;IPR003126;	Zinc finger, ZZ-type; Armadillo-like helical; Armadillo-type fold; WD40-repeat-containing domain; Zinc finger, N-recognin;
IPI00528286	Q9SSE7	ADT2 Arogenate dehydratase/prephenate dehydratase 2, chloroplastic	AT3G07630	ADT2	2435457	2437530	+	arogenate dehydratase 2	1.249	cellular process; metabolic process;	binding; catalytic activity;	cell; cell part; organelle; organelle part;	K05359	Metabolic pathways; Biosynthesis of amino acids; Phenylalanine, tyrosine and tryptophan biosynthesis; Biosynthesis of secondary metabolites;	IPR002912;IPR001086;	ACT domain; Prephenate dehydratase;
IPI00520415	Q42564	APX3 L-ascorbate peroxidase 3, peroxisomal	AT4G35000	APX3	16665007	16667541	-	L-ascorbate peroxidase	3.125	cellular process; metabolic process; response to stimulus; single-organism process;	antioxidant activity; binding; catalytic activity;	cell; cell junction; cell part; membrane; membrane part; organelle; organelle part; symplast;	K00434	Ascorbate and aldarate metabolism; Glutathione metabolism;	IPR002016;	Haem peroxidase, plant/fungal/bacterial;
IPI00537511	Q43387	AT5G64120 Peroxidase 71	AT5G64120	-	25659551	25660946	-	peroxidase 71	0.819	cellular process; metabolic process; multi-organism process; response to stimulus; rhythmic process; single-organism process;	antioxidant activity; binding; catalytic activity;	cell; cell part; extracellular region; membrane;	K00430	Phenylalanine metabolism; Metabolic pathways; Phenylpropanoid biosynthesis; Biosynthesis of secondary metabolites;	IPR002016;	Haem peroxidase, plant/fungal/bacterial;
IPI00545659	O81835,Q67XF9,Q8L4N1,Q680I4,Q67XK0,Q682U9,Q67YW3	PHOS34 universal stress protein (USP) family protein	AT4G27320	PHOS34	13678860	13680717	-	universal stress protein family protein	2.381	multi-organism process; response to stimulus;					IPR006016;IPR014729;	UspA; Rossmann-like alpha/beta/alpha sandwich fold;
IPI00536633	Q9SCY5	AT4G16360 SNF1-related protein kinase regulatory subunit beta-2	AT4G16360	-	9245571	9246833	+	SNF1-related protein kinase regulatory subunit beta-2	0.956	cellular process; metabolic process;	binding;		K07199		IPR014756;IPR006828;	Immunoglobulin E-set; 5-AMP-activated protein kinase, beta subunit, interaction domain;
IPI00547136	Q56WU1,Q940B8,Q9LUS1	KINESIN-13A Similarity to kinesin protein	AT3G16630	KINESIN-13A	5662660	5667261	-	kinesin 13A	2.33	cellular component organization or biogenesis; cellular process; developmental process; multicellular organismal process; single-organism process;	binding; catalytic activity;	cell; cell part; macromolecular complex; membrane; organelle; organelle part;	K10393		IPR027417;IPR001752;	P-loop containing nucleoside triphosphate hydrolase; Kinesin, motor domain;
IPI00547236	Q94AW9	AT2G25355 exonuclease-related	AT2G25355	-	10801391	10803591	+	PNAS-3 related protein	1.337		binding;	cell; cell part; macromolecular complex;	K03681	RNA degradation;	IPR022967;IPR012340;	RNA-binding domain, S1; Nucleic acid-binding, OB-fold;
IPI00525561	Q9C5C2	TGG2 Isoform 1 of Myrosinase 2	AT5G25980	TGG2	9072730	9075477	+	myrosinase 2	1.787	biological regulation; cellular process; metabolic process; multi-organism process; regulation of biological process; response to stimulus; signaling; single-organism process;	binding; catalytic activity;	cell; cell junction; cell part; extracellular region; macromolecular complex; organelle; symplast;	K01237	Tryptophan metabolism;	IPR013781;IPR017853;	Glycoside hydrolase, catalytic domain; Glycoside hydrolase, superfamily;
IPI00521086	Q06738,Q56Y03,Q93Y41,Q39060,C0Z2L4	LTI78 Low-temperature-induced 78 kDa protein	AT5G52310	LTI78	21240929	21243326	+	low-temperature-responsive protein 78/desiccation-responsive protein 29A	1.457	developmental process; multicellular organismal process; response to stimulus; single-organism process;
IPI00525806	Q8LB10	CLPR4 ATP-dependent Clp protease proteolytic subunit-related protein 4, chloroplastic	AT4G17040	CLPR4	9586740	9589297	-	ATP-dependent Clp protease proteolytic subunit-related protein 4	1.814	biological regulation; metabolic process; regulation of biological process; response to stimulus;	catalytic activity;	cell; cell part; organelle; organelle part;	K01358
IPI00521335	Q8GXK1	AT4G33625 unknown protein	AT4G33625	-	16153114	16154543	-	hypothetical protein	1.055			cell; cell part; membrane; organelle; organelle part;
IPI00526026	Q9M9X7	IMPA-7 IMPA-7 (IMPORTIN ALPHA ISOFORM 7); binding / protein transporter	AT3G05720	IMPA-7	1687992	1691736	-	importin alpha isoform 7	1.222	cellular process; establishment of localization; localization; single-organism process;	transporter activity;	cell; cell part; organelle;			IPR011989;IPR016024;IPR002652;	Armadillo-like helical; Armadillo-type fold; Importin-alpha, importin-beta-binding domain;
IPI00545790	P18616	NRPB1 DNA-directed RNA polymerase II subunit RPB1	AT4G35800	NRPB1	16961115	16967892	-	DNA-directed RNA polymerase II subunit RPB1	1.01	cellular process; metabolic process;	binding; catalytic activity;	cell; cell part; macromolecular complex; membrane-enclosed lumen; organelle; organelle part;	K03006	Metabolic pathways; RNA polymerase; Purine metabolism; Pyrimidine metabolism;	IPR007075;IPR007066;IPR007081;IPR007073;IPR006592;IPR007083;IPR007080;IPR000722;	RNA polymerase Rpb1, domain 6; RNA polymerase Rpb1, domain 3; RNA polymerase Rpb1, domain 5; RNA polymerase Rpb1, domain 7; RNA polymerase, N-terminal; RNA polymerase Rpb1, domain 4; RNA polymerase Rpb1, domain 1; RNA polymerase, alpha subunit;
IPI00529487	C0Z2R2,P19456	HA2 ATPase 2, plasma membrane-type	AT4G30190	HA2	14770820	14775920	-	H(+)-ATPase 2	1.095	cellular process; establishment of localization; localization; metabolic process; single-organism process;	binding; catalytic activity; transporter activity;	cell; cell part; membrane; membrane part;	K01535	Oxidative phosphorylation;	IPR023299;IPR008250;IPR023298;IPR023214;IPR004014;	P-type ATPase, cytoplasmic domain N; P-type ATPase, A domain; P-type ATPase, transmembrane domain; HAD-like domain; Cation-transporting P-type ATPase, N-terminal;
IPI00545039	Q9SD76	PHS2 Alpha-glucan phosphorylase, H isozyme	AT3G46970	PHS2	17301625	17306111	-	alpha-glucan phosphorylase isozyme H	1.437	metabolic process; response to stimulus;	binding; catalytic activity;	cell; cell part; organelle;	K00688	Metabolic pathways; Starch and sucrose metabolism; Biosynthesis of secondary metabolites;
IPI00529095	Q42479	CDPK6 Calcium-dependent protein kinase 3	AT4G23650	CDPK6	12324967	12327415	-	calcium-dependent protein kinase 6	0.766	biological regulation; cellular process; establishment of localization; localization; metabolic process; regulation of biological process; response to stimulus; signaling; single-organism process;	binding; catalytic activity;	cell; cell part; membrane; organelle;	K13412	Plant-pathogen interaction;	IPR000719;IPR002048;IPR011009;IPR002290;IPR011992;	Protein kinase domain; EF-hand domain; Protein kinase-like domain; Serine/threonine- / dual specificity protein kinase, catalytic domain; EF-hand domain pair;
IPI00526850	Q8L7U5	BSL1 Serine/threonine-protein phosphatase BSL1	AT4G03080	BSL1	1359935	1365166	-	serine/threonine-protein phosphatase BSL1	1.208		binding; catalytic activity;	cell; cell part; membrane; organelle;	K01090		IPR004843;IPR015915;IPR006186;	Phosphoesterase domain; Kelch-type beta propeller; Serine/threonine-specific protein phosphatase/bis(5-nucleosyl)-tetraphosphatase;
IPI00523244	F4IKM1	AT2G29340 short-chain dehydrogenase/reductase (SDR) family protein	AT2G29340	-	12597131	12599009	+	tropinone reductase-like protein	1.496	metabolic process;	binding; catalytic activity;				IPR016040;	NAD(P)-binding domain;
IPI00539001	O23443,Q93ZE5	AT4G15940 Isomerase like protein	AT4G15940	-	9038361	9040163	+	fumarylacetoacetate hydrolase-like protein	1.914		binding; catalytic activity;	cell; cell part; organelle;	K01557	Metabolic pathways; Tyrosine metabolism;	IPR011234;IPR002529;	Fumarylacetoacetase, C-terminal-related; Fumarylacetoacetase, C-terminal;
IPI00544704	Q9FGI1	AT5G58410 E3 ubiquitin-protein ligase listerin	AT5G58410	-	23609663	23617343	+	HEAT/U-box domain-containing protein	1.629	cellular process; metabolic process;	binding; catalytic activity;	cell; cell part;			IPR016024;IPR013083;IPR001841;	Armadillo-type fold; Zinc finger, RING/FYVE/PHD-type; Zinc finger, RING-type;
IPI00525191	Q67YY5,Q94CJ5,Q67YD5	AT5G12470 unknown protein	AT5G12470	-	4044950	4047290	-	hypothetical protein	1.108			cell; cell part; membrane; organelle; organelle part;
IPI00542997	B9DFD5,Q94KI8	TPC1 Two pore calcium channel protein 1	AT4G03560	TPC1	1580253	1585691	+	two pore calcium channel protein 1	1.41	biological regulation; cellular process; developmental process; establishment of localization; immune system process; localization; metabolic process; multicellular organismal process; regulation of biological process; response to stimulus; signaling; single-organism process;	binding; transporter activity;	cell; cell part; membrane; membrane part; organelle; organelle part;	K16900		IPR005821;IPR002048;IPR027359;IPR011992;	Ion transport domain; EF-hand domain; Voltage-dependent channel, four helix bundle domain; EF-hand domain pair;
IPI00543397	Q9LYG2	AT5G11680 unknown protein	AT5G11680	-	3759463	3760634	+	hypothetical protein	1.105			cell; cell part; membrane;			IPR018826;	WW-domain-binding protein;
IPI00524051	Q1PEX9,Q84RF5,Q9SKB6	AT2G31840 unknown protein	AT2G31840	-	13538003	13539602	-	mesophyll-cell RNAi library line 7-like protein	1.052	biological regulation; cellular component organization or biogenesis; cellular process; metabolic process; regulation of biological process; single-organism process;		cell; cell part; organelle; organelle part;			IPR012336;	Thioredoxin-like fold;
IPI00530300	Q42510	GN Pattern formation protein EMB30	AT1G13980	GN	4789587	4794397	+	GDP/GTP exchange factor	1.08	biological adhesion; biological regulation; cellular component organization or biogenesis; cellular process; developmental process; establishment of localization; growth; localization; multicellular organismal process; regulation of biological process; reproduction; reproductive process; response to stimulus; signaling; single-organism process;	enzyme regulator activity; transporter activity;	cell; cell part; membrane; organelle; organelle part;			IPR016024;IPR000904;IPR023394;	Armadillo-type fold; Sec7 domain; Sec7 domain, alpha orthogonal bundle;
IPI00542460	Q9SA87	AT1G30720 FAD-binding domain-containing protein	AT1G30720	-	10898197	10899780	+	FAD-binding Berberine family protein	1.121		binding; catalytic activity;				IPR016167;IPR006094;IPR012951;IPR016169;IPR016166;	FAD-binding, type 2, subdomain 1; FAD linked oxidase, N-terminal; Berberine/berberine-like; CO dehydrogenase flavoprotein-like, FAD-binding, subdomain 2; FAD-binding, type 2;
IPI00546413	Q9SIF2,Q8LPS0	CR88 CR88; ATP binding	AT2G04030	CR88	1281983	1285909	+	Chaperone protein htpG family protein	1.474	cellular process; developmental process; metabolic process; multicellular organismal process; response to stimulus; single-organism process;	binding;	cell; cell part; membrane; organelle; organelle part;	K09487	Plant-pathogen interaction; Protein processing in endoplasmic reticulum;	IPR020568;IPR003594;IPR020575;	Ribosomal protein S5 domain 2-type fold; Histidine kinase-like ATPase, ATP-binding domain; Heat shock protein Hsp90, N-terminal;
IPI00532480	Q9SSL0	AT1G70820 phosphoglucomutase, putative / glucose phosphomutase, putative	AT1G70820	-	26705594	26708034	+	phosphoglucomutase-like protein	1.114	cellular process; metabolic process;	catalytic activity;	cell; cell part; organelle; organelle part;			IPR005844;IPR005846;IPR005845;IPR016055;	Alpha-D-phosphohexomutase, alpha/beta/alpha domain I; Alpha-D-phosphohexomutase, alpha/beta/alpha domain III; Alpha-D-phosphohexomutase, alpha/beta/alpha domain II; Alpha-D-phosphohexomutase, alpha/beta/alpha I/II/III;
IPI00520967	Q9LFW1	RGP2 UDP-arabinopyranose mutase 2	AT5G15650	RGP2	5092203	5094093	+	reversibly glycosylated polypeptide 2	1.008	cellular component organization or biogenesis; cellular process; developmental process; metabolic process; multicellular organismal process; response to stimulus; single-organism process;	catalytic activity;	cell; cell part; macromolecular complex; membrane; organelle;	K13379
IPI00526405	Q0WWR6,Q9LYN2	FER3 Ferritin-3, chloroplastic	AT3G56090	FER3	20814350	20815984	-	ferritin 3	0.889	biological regulation; cellular process; developmental process; establishment of localization; localization; metabolic process; multicellular organismal process; reproduction; reproductive process; response to stimulus; single-organism process;	binding; catalytic activity;	cell; cell part; membrane; organelle; organelle part;	K00522	Porphyrin and chlorophyll metabolism;	IPR008331;IPR012347;IPR009078;IPR009040;	Ferritin/DPS protein domain; Ferritin-related; Ferritin-like superfamily; Ferritin- like diiron domain;
IPI00543926	Q9LW85	MFP1 MAR-binding filament-like protein 1	AT3G16000	MFP1	5431041	5433613	-	MAR-binding filament-like protein 1	1.434		binding;	cell; cell part; membrane; membrane-enclosed lumen; nucleoid; organelle; organelle part;
IPI00530804	Q8L785	EDD1 Isoform 1 of Glycyl-tRNA synthetase 2, chloroplastic/mitochondrial	AT3G48110	EDD1	17763111	17770964	+	glycyl-tRNA synthetase 2	1.434	biological regulation; cellular process; developmental process; metabolic process; multicellular organismal process; regulation of biological process; reproduction; reproductive process; single-organism process;	binding; catalytic activity;	cell; cell part; organelle; organelle part;	K14164	Aminoacyl-tRNA biosynthesis;
[truncated: 4,901 more rows]

## Sheet: Table S2-Salt Stress
Protein IPI ID	Protien UniprotKb	Protein Discription	Gene Information						Protein Quantitative Ratio	Gene Ontology (Level 2)			KEGG Pahtway		Domain
[truncated: 172 more rows]

[truncated: 3 more sheets: Table S3- Oxidative stress, Table S40- iTRAQ, Table S5- Primers used in study]
